# Supplementary material for: Optimized prediction of diabetes complications using ensemble learning with Bayesian optimization: a cost-efficient laboratory-based approach
Source: Front Endocrinol (Lausanne). 2025 Jun 20;16:1593068. doi: 10.3389/fendo.2025.1593068 (PMC12231479; doi:10.3389/fendo.2025.1593068)
Supplement: Supplementary file 1 [file Table1.xlsx]

## Sheet: Sheet1
Blood glucose	uric acid	24-hour urine protein	high-density lipoprotein cholesterol	low-density lipoprotein cholesterol	total cholesterol	postprandial glucose	cystatin C	creatinine	microalbumin	microalbumin,creatinine	glycated hemoglobin	标签
8.96	358.45	431.18	1.15	2.39	5.79	10.58	0.96	66.58	150.59	59.39	7.45	No complications in diabetes
8.01	339.48	279.64	1.02	2.73	5.18	12.04	1.14	62.57	689.43	123.14	8.42	No complications in diabetes
8.14	335.08	174.5	1.13	3.14	4.32	15.74	1	75.97	24.79	46.37	7.98	No complications in diabetes
7.6	261.22	207.2	1.41	2.83	4.69	9.19	0.89	89.14	9.07	24.13	7.71	No complications in diabetes
11.91	308.33	404.05	1.3	2.45	4.36	14.44	0.74	117.92	78.4	56.29	8.42	No complications in diabetes
9.29	340.33	1354	1.38	3.07	4.87	8.28	3.33	53.5	18.37	106.24	10.67	No complications in diabetes
8.74	398.5	165.8	1.08	2.35	5.04	9.68	0.91	80.8	34.59	16.76	9.36	No complications in diabetes
8.36	370.17	245.62	1.2	2.86	4.79	14.9	1.13	75.02	41.57	6.56	8.28	No complications in diabetes
5.66	366.5	8910	1.14	2.38	4.73	8.56	0.95	74.15	243.9	14.25	6.05	No complications in diabetes
9.76	325	157.15	1.06	3.07	4.62	12.56	1.23	70.58	188.26	185.72	7.78	No complications in diabetes
6.31	300.25	201	1.49	2.68	4.01	14.36	0.6	105.25	5.65	4.39	7.19	No complications in diabetes
9.35	325.82	204.92	1.15	2.94	4.94	15.29	1.32	65.85	416.06	79.28	7.59	No complications in diabetes
11.15	367	60.65	1.06	2.24	7.27	12.6	1.07	186.15	9.85	20.4	6.65	No complications in diabetes
7.55	296.9	140.28	1.14	2.73	4.58	15.55	0.98	71.31	259.7	23.37	8.22	No complications in diabetes
9.15	330.47	443.37	1.1	2.81	4.91	14.17	1.61	72.84	67.71	64.9	7.73	No complications in diabetes
9	328.78	652.77	1.16	2.42	5.04	10.16	0.89	71.39	101.97	21.89	7.9	No complications in diabetes
9.68	283.4	713.6	1.27	2.79	4.15	26.02	0.8	87.53	18.2	2.64	8.29	No complications in diabetes
11.11	318.5	4842	1.05	2.27	6.18	8.23	0.73	60.1	1.4	22.49	6.8	No complications in diabetes
8.63	349.11	211.43	1.12	2.84	4.32	11.13	1.02	71.51	17.61	25.86	8.33	No complications in diabetes
9.38	262	75.6	1.37	2.96	4.88	12.93	0.98	166.45	100.4	4.43	7.1	No complications in diabetes
8.76	330.17	172.2	1.21	2.27	4.22	13.38	0.94	67.43	37.11	52.76	7.63	No complications in diabetes
7.84	321.87	325.42	1.22	2.64	4.98	10.83	1.02	79.93	102.49	146.69	7.52	No complications in diabetes
9.07	289.67	182.57	1.12	3.69	4.41	16.33	0.87	62.4	51.33	14.34	8.15	No complications in diabetes
9.11	245.5	67.2	1.26	2.84	5.09	16.23	0.78	90.03	219.5	8.16	7.07	No complications in diabetes
10.5	375	150	0.64	4.04	4.66	12.72	0.79	71.54	26.1	11.56	6.98	No complications in diabetes
9.06	329.27	209.88	1.06	2.59	5	14.82	0.98	57.71	44.63	144.1	9.12	No complications in diabetes
9.17	307	489.94	0.98	1.89	5.38	15.3	0.87	80.43	22.29	27.53	7.86	No complications in diabetes
8.81	292.55	275.9	1.15	2.6	4.13	11.17	1.1	77.04	106.56	30.46	7.17	No complications in diabetes
8.56	335.43	669.18	1.02	4.19	4.33	14.57	1.03	64	49.03	31.87	7.57	No complications in diabetes
8.93	275.29	311.6	0.99	2.83	4.41	6.77	0.9	78.3	25.77	188.34	8.61	No complications in diabetes
7.32	342	447.73	1.14	2.85	6.15	15.49	1.05	63.55	91.55	5.6	7.57	No complications in diabetes
10.41	361.96	448.19	1.06	2.76	4.93	13.25	1.71	238.19	263.82	42.77	7.56	No complications in diabetes
7.7	345.83	136.8	1.14	2.76	4.46	11.97	1.14	149.11	4	2.85	7.7	No complications in diabetes
7.08	284.91	135	1.22	2.87	4.26	15.29	1.02	77.94	18.2	65.57	7.42	No complications in diabetes
7.76	333.89	255.67	1.04	2.63	4.04	11.53	0.84	71.54	72.27	387.68	7.16	No complications in diabetes
6.48	434.5	170.4	1.06	4.24	4.2	16.27	1.36	63.15	7.5	4.97	7.25	No complications in diabetes
8.7	311.38	174	1.18	3.07	3.97	5.66	1.07	77.96	22.36	42.9	7.14	No complications in diabetes
10.93	335.06	411	1.38	3.08	4.68	6.37	1.02	73.17	71.29	34.69	7.41	No complications in diabetes
13.6	307.88	130.5	1.2	2.18	4.19	8.79	1.02	99.4	8.2	9.99	8.75	No complications in diabetes
7.75	311.64	581.91	1.05	2.54	4.51	15.08	0.93	74.51	128.24	290.32	7.8	No complications in diabetes
8.35	302	4598.87	1.14	2.76	4.16	9.73	0.94	68.85	28.4	31.79	8.31	No complications in diabetes
8.87	310.81	148.75	1.15	2.76	4.4	15.77	1.14	121.32	196.16	81.69	7.57	No complications in diabetes
7.03	351.14	288.2	1.44	2.77	5.18	19.17	1.18	75.57	6	32.3	6.86	No complications in diabetes
7.32	350	126.2	1	2.81	4.25	13.36	1.01	51.45	69.25	16.89	8.6	No complications in diabetes
11.23	302.14	198	1.52	2.95	5.07	11.66	0.8	65.7	11.4	11.32	7.64	No complications in diabetes
6.03	298.33	35.2	1.23	3.2	4.3	9.8	1	67.13	29.93	10.87	6.9	No complications in diabetes
8.35	268.5	197.75	1.21	2.95	4.23	7.46	0.9	70.68	320.95	55.01	7.68	No complications in diabetes
11.06	338.89	214.5	1.25	2.18	4.41	12.6	1.85	96.72	254.2	215.64	7.14	No complications in diabetes
7.37	288.75	159.93	1.15	2.62	4.24	12	0.72	83.6	76.25	435.54	7.74	No complications in diabetes
8.1	324.5	878.91	0.85	3.19	4.81	13.76	1.84	65.38	28.52	120.48	7.28	No complications in diabetes
7.84	294	205.8	0.81	3.56	5.45	7.71	0.91	89.1	24	4.81	10.2	No complications in diabetes
8.55	338.86	124.33	1.37	2.6	4.16	11.78	1.33	77.4	16.66	728.63	8.03	No complications in diabetes
9.52	320.82	402.66	1.08	2.58	4.82	10.9	0.98	92.38	125.78	28.31	8.31	No complications in diabetes
8.46	309	81	1.16	1.74	4.12	14.55	0.88	77.04	59.03	155.59	6.82	No complications in diabetes
8.37	319.25	181.44	1.19	3.01	4.72	11.34	0.85	70.04	149.66	56.68	9.15	No complications in diabetes
9.63	315.09	973.5	1.27	3.06	4.89	5.51	0.91	176.94	241.72	171.05	7.75	No complications in diabetes
8.41	313.92	210	1.18	2.48	4.58	7.76	1.01	76.41	191.75	319.25	7.59	No complications in diabetes
8.99	345.62	126	1.17	2.35	4.15	11.36	0.85	89.35	27.9	55.39	7.68	No complications in diabetes
7.93	342.78	246	1.13	2.66	4.63	6.81	0.84	79.2	29.8	37.19	7.64	No complications in diabetes
7.91	312.27	1945.57	1.2	3.02	4.98	9.53	1.08	69.79	1676.05	455.98	8.74	No complications in diabetes
8.45	332.12	79.2	1.06	3.31	4.55	9.68	1.04	86.6	14.9	43.43	8.08	No complications in diabetes
6.99	333.33	303.67	1.07	3.08	4.21	13.47	1.01	63.7	8.87	138.73	7.53	No complications in diabetes
7.06	413.43	235	1.25	3.84	6.16	10.29	0.91	94.63	46.6	32.24	7.4	No complications in diabetes
5.72	319.33	145.7	1.13	3.11	4.75	12.42	1.19	86.23	11.83	113.15	7.6	No complications in diabetes
9.08	262	105.3	0.95	2.64	5.12	4.04	0.84	58.83	18.83	55.81	6.73	No complications in diabetes
8.91	341.78	403.78	1.18	3.17	4.98	14.51	1.03	64.5	175.57	217.5	7.66	No complications in diabetes
10.42	463.5	152	1.12	2.88	4.67	7.59	1.62	52.95	9	6.48	7.15	No complications in diabetes
8.12	321	163.86	1.13	2.72	4.57	9.4	0.9	79.24	389.24	224.03	7.78	No complications in diabetes
9	324.54	655.15	1.11	3.18	4.55	11.26	0.95	65.19	65.74	59.9	7.3	No complications in diabetes
7.67	319.82	192.9	1.15	2.94	4.53	13.15	0.99	71.6	265.29	521.53	7.56	No complications in diabetes
8.15	319.79	978.02	1.1	3.08	4.59	12.67	0.95	65.14	60.77	66.62	7.38	No complications in diabetes
8.32	309.3	166	0.98	2.79	4.37	18.39	0.91	73.24	84.07	53.21	6.96	No complications in diabetes
17.67	279	96.6	1.16	4.6	4.79	15.03	1	57.4	2.7	6.13	10.65	No complications in diabetes
7.47	351.7	6896.5	1.3	3.22	4.55	12.67	0.94	71.24	30.18	93.93	8.05	No complications in diabetes
7.36	319.56	125	1.17	2.44	4.41	9.37	0.82	77.42	15.97	35.14	7.92	No complications in diabetes
10.12	327.64	115.05	1.24	3.45	4.25	8.37	0.7	71.5	21.6	12.54	8.91	No complications in diabetes
10.09	319.5	86.7	1.08	3.48	4.69	13.43	0.94	70.03	26.85	27.31	7.55	No complications in diabetes
8.24	403	329.2	1.05	2.62	4.43	12.99	1.56	85.1	27.43	9.33	8.07	No complications in diabetes
7.17	323.38	67.1	1.32	2.81	3.81	7.96	1.25	87.06	25.3	2	7.57	No complications in diabetes
8.56	334.42	281.3	1.2	2.37	4.76	8.97	1.58	84.06	352.87	51.85	7.83	No complications in diabetes
6.78	324.82	110.15	1.09	2.33	4.19	11.25	0.95	59.75	14.01	61.29	8.11	No complications in diabetes
10.26	323.8	1301.1	1.03	3.11	4.8	8.7	0.87	59.2	11.9	7.73	8.8	No complications in diabetes
8.74	313.67	138.9	1.24	3.33	4.16	11.24	1.12	62.37	160.8	14.54	7.03	No complications in diabetes
7.95	331.08	631.35	1.31	2.58	4.67	14.43	1.01	89.56	17.8	81.73	6.74	No complications in diabetes
10.25	299.44	618.88	1.24	2.98	5.73	10.49	1.53	73.8	101.83	412.97	7.28	No complications in diabetes
10.18	284	3.8	1.21	1.54	5.66	4.67	1.1	69.05	12.2	3.67	6.3	No complications in diabetes
7.79	368.72	894.01	1.02	2.6	5.23	10.8	1.65	64.61	12.52	22.57	7.06	No complications in diabetes
7.06	350.67	111	1.33	2.89	5.12	20.58	0.94	76.27	9.5	13.75	7.93	No complications in diabetes
9.23	345.45	237.9	1.05	3.23	4.39	7.18	0.94	80.64	42.37	23.28	8.31	No complications in diabetes
7.72	393.07	463.66	1.13	3.12	4.62	14.57	1.91	62.69	129.79	379.11	7.41	No complications in diabetes
8.4	369.5	265.92	1.14	2.79	4.87	13.57	1.49	85.71	338.88	311.54	8.16	No complications in diabetes
7.71	273.67	188.1	1.22	2.49	3.39	13.84	0.99	64.8	21.77	36.49	7.77	No complications in diabetes
9.56	395.7	252.41	1.12	3.41	4.67	12.99	1.25	68.8	132.61	88.9	8.15	No complications in diabetes
8.49	303.29	82	1.2	2.54	4.24	10.1	0.78	83.07	79.25	17.24	7.41	No complications in diabetes
7.79	294.44	7053.93	1.29	3.18	4.38	15.93	0.92	74.4	128.84	41.82	8.19	No complications in diabetes
10.28	331.35	255.38	1.33	2.93	4.72	9.31	1.04	68.18	45.53	17.73	8.18	No complications in diabetes
9.31	326.45	162.5	1.25	2.83	4.39	9.91	0.94	75.09	112.32	16.97	8.35	No complications in diabetes
10.99	380.71	288.75	0.91	3.46	5.22	12.08	0.93	65.01	120.87	158.59	7.46	No complications in diabetes
7.32	294.93	334.84	1.07	3.64	4.84	13.9	0.92	65.05	99.48	1027.56	8.15	No complications in diabetes
8.66	291.55	67.5	1.5	2.61	5.2	7.63	1.13	89.25	46.66	39.1	7.73	No complications in diabetes
10.68	296.42	122.55	1.32	2.8	4.32	10.8	0.99	69.55	46.01	21.18	7.88	No complications in diabetes
7.32	291.45	132.9	1	3.2	4.15	10.57	0.68	78.21	21.85	58.44	7.27	No complications in diabetes
7.46	335.75	249.55	1.09	2.58	4.14	12.74	0.8	80.57	125.75	22.26	6.68	No complications in diabetes
9.6	338.95	167.67	1.14	2.74	4.43	13.81	0.96	63.99	246.42	27.56	8.17	No complications in diabetes
10.06	352.17	240.45	1.19	2.84	4.35	10.07	1.13	77.47	302.92	48.69	8.45	No complications in diabetes
7.03	400.6	301.68	1.08	2.64	5.16	12.42	1.98	67.5	39.86	8.42	6.44	No complications in diabetes
12.02	371.14	129	1.18	3.25	4.81	16.59	0.8	92.4	13.85	356.44	8.41	No complications in diabetes
8.17	286.57	130.3	1.13	3.36	5.09	11.23	1.02	59.41	30.71	10.77	8.39	No complications in diabetes
8.62	325.2	140.17	1.16	2.78	5.06	13.79	1.01	63.79	86.71	21.67	8.32	No complications in diabetes
19.4	316	93	0.93	3.96	4.21	17.09	1.13	56.8	111.7	4.26	5.9	No complications in diabetes
8.26	368.2	380.34	1.03	3.09	4.21	12.48	1.03	66.78	55.1	31.27	8.15	No complications in diabetes
7.13	313	193.2	1.04	3.24	4.91	11.92	1.25	82.46	42.03	5.19	7.58	No complications in diabetes
7.47	345.8	105.3	1.57	2.56	5.3	7.49	0.8	69.25	248.07	9.78	8.08	No complications in diabetes
12.2	305.8	159	1.35	2.22	4.1	14.08	0.78	62.58	4.5	2180.43	7.32	No complications in diabetes
7.77	307.5	551.22	1.13	2.79	4.72	11.26	1.01	71.92	35.59	381.96	6.85	No complications in diabetes
8.27	302.86	945.4	1.02	2.56	5.17	11.72	0.95	68.07	163.87	518.16	7.07	No complications in diabetes
8.13	299.91	342.67	1.09	2.5	4.29	12.61	0.84	68.07	129.17	17.65	8.18	No complications in diabetes
9.99	313.18	109.8	1.01	2.66	4.27	23.56	0.79	72.71	13.99	395.44	7.75	No complications in diabetes
6.29	268.67	121.8	1.02	1.86	4.18	14.53	0.88	113.23	460.3	5.01	7.4	No complications in diabetes
7.72	368	245.07	1.11	2.97	4.72	14.79	0.83	75.17	3.8	19.42	7.9	No complications in diabetes
7.54	267.33	127.5	0.91	3.26	4.87	14.66	1.22	81.36	202.52	29.73	6.61	No complications in diabetes
7.61	349.27	99.9	1.35	2.48	4.85	10.85	1.1	60.99	124.53	159.29	7.6	No complications in diabetes
10.67	299.22	534.5	1.33	2.99	4.69	8.38	0.95	63.02	18.82	309.53	7.9	No complications in diabetes
8.05	398.14	223.3	1.07	3.5	4.27	12.09	1.26	64.11	76.47	43.21	10.1	No complications in diabetes
7.69	324	3903	1.26	3.16	4.92	7.67	1.08	121.51	949.27	1439.9	7.79	No complications in diabetes
10.69	343	114.93	1.09	3.07	5.27	13.6	1.49	64.6	50.94	235.25	9.02	No complications in diabetes
8.75	415	53.9	1.05	2.43	4.66	13.57	0.85	59.27	194.87	18.99	8.57	No complications in diabetes
7.06	338.91	198.13	1.24	3.04	4.57	14.08	1.25	92.35	126.04	40.71	7.13	No complications in diabetes
8.33	342.55	681.73	1.26	2.76	4.55	10.07	1.02	70.31	114.86	130.89	7.59	No complications in diabetes
7.22	332.33	98	1.15	3.04	5.07	10.48	0.74	72.1	17.5	44.81	8.35	No complications in diabetes
9.52	419	223.95	1.03	3.65	5.1	10.07	1.24	48.45	10.9	10.12	6.45	No complications in diabetes
9.55	331	97.6	1.15	2.94	5.27	12.34	0.96	67.07	121.45	200.54	7.06	No complications in diabetes
8.14	293.56	103.7	1.32	2.61	4.42	20.93	1.06	76.85	75.14	140.65	7.24	No complications in diabetes
9.84	342	152.15	1.2	3.07	4.64	10.2	1.08	91.71	36.52	66.36	7.64	No complications in diabetes
8.5	303.62	1241.65	1.29	2.45	5.11	11.34	1.08	71.01	79.75	35.28	7.71	No complications in diabetes
7.05	364.71	184.57	1.09	2.77	5.26	19.93	1.08	59.93	122.17	574.1	7.33	No complications in diabetes
7.38	330.8	118	1.16	3.24	4.58	6.9	0.84	71.68	787.54	46.8	7.72	No complications in diabetes
7.6	318.68	242.43	1.24	2.87	4.91	8.56	1.01	71.54	84.95	31.01	7.32	No complications in diabetes
7.83	311.16	206.43	1.24	2.77	4.62	15.32	1.1	78.94	14.97	24.54	7.53	No complications in diabetes
8.42	355.8	368.51	1.01	2.91	4.93	11.18	1.09	71.53	257.66	14.79	8.14	No complications in diabetes
11.04	241	1095	1.35	1.92	5.62	9.21	0.72	85.4	104	7.64	7.4	No complications in diabetes
12.05	287	239.45	1.43	3.01	4.29	7.2	1.08	59.16	19.17	114.99	7.18	No complications in diabetes
8.26	284.45	270.3	1.18	2.8	4.3	11.72	0.89	119.76	53.8	91.55	8.14	No complications in diabetes
7.99	343.91	111	1.12	2.67	4.5	20.58	1.02	66.18	255.45	28.64	8.12	No complications in diabetes
9.79	318.25	368	1.29	2.31	3.86	23.59	0.99	86.75	13.1	20.84	8.2	No complications in diabetes
8.88	395	121.6	1.26	2.21	3.62	11.64	0.96	161.11	49.5	296.73	8.61	No complications in diabetes
8.63	335.91	136	1.35	2.74	4.69	13.85	0.99	75.87	139.18	75.33	7.7	No complications in diabetes
8.59	245.18	62.45	1.11	2.78	4.36	15.61	0.9	75.81	4.27	13.56	7.26	No complications in diabetes
9.41	350.5	1519.42	1.48	3	5.44	7.42	2.34	64.2	118.95	116.11	8.15	No complications in diabetes
8.45	321.25	263.21	1.16	2.54	4.48	11.57	0.9	79.71	40.74	165.14	6.68	No complications in diabetes
8.49	286.93	473.87	1.19	2.81	5.26	12.34	1.2	71.37	48.16	57.18	8.94	No complications in diabetes
8.96	301.18	209.5	1.25	2.73	4.58	8.64	1.03	71.42	169.15	238.31	7.6	No complications in diabetes
9.33	327.71	140.6	1.39	2.47	4.81	19.9	0.94	62.5	196.82	254.91	7.88	No complications in diabetes
8	351.8	132.52	1.11	2.24	3.75	9.32	1.13	68.16	55.94	297.26	8.24	No complications in diabetes
7.52	369.73	86.05	1.22	2.73	3.8	12.81	1.2	109.98	8.17	286.48	8.6	No complications in diabetes
9.76	374.11	140.7	1.32	2.83	4.78	16.88	0.88	73.65	463.97	16.99	8.01	No complications in diabetes
6.43	335.33	48	1.02	3.02	3.79	8.47	0.78	68.47	25.3	25.8	6.83	No complications in diabetes
8.4	297.09	321	1.32	2.92	4.45	8.86	0.99	79.63	16.52	28.32	8.13	No complications in diabetes
9.1	358.12	519.23	1.11	3.25	5.11	10.05	1.75	76.61	86.54	25.55	6.6	No complications in diabetes
9.88	345.25	130.2	1.56	3.12	4.47	7.36	0.93	74.72	20.4	2.34	7.53	No complications in diabetes
8.8	272.67	232.8	0.99	2.71	4.63	11.56	0.79	84.98	11.5	17.08	7.03	No complications in diabetes
7.04	313.12	603	1.2	2.6	4.83	14.67	0.97	71.31	56.05	118.04	7.79	No complications in diabetes
9.38	288.29	549.37	1.27	2.43	5.2	13.07	0.91	131.57	24.99	104.82	7	No complications in diabetes
6.72	293.5	81.6	1.4	2.53	4.12	11.64	1.07	93.51	1352.18	17.03	7	No complications in diabetes
9.1	310.77	676.7	1.26	1.78	4.31	11.84	1.08	114.84	14.46	30.76	7.74	No complications in diabetes
8.01	374.56	134.2	1.02	2.56	4.35	10.14	1.16	64.81	321.99	79.38	6.99	No complications in diabetes
8.52	296.1	255.3	1.02	2.64	4.67	12.87	1.48	74.67	14.81	374.27	8.17	No complications in diabetes
11.96	364.5	151.31	0.99	2.71	4.32	15.01	0.99	68.76	85.14	40.88	7.9	No complications in diabetes
7.95	287.18	107.9	1.36	2.43	4.89	8.02	1.03	83.78	12.85	46.45	7.95	No complications in diabetes
10.97	231	1357.5	1.29	1.25	4.28	22.4	1.35	66.6	497.9	4.81	8.77	No complications in diabetes
8.45	343.73	259.12	1.11	3.34	5.49	16.17	1.02	59.11	7.82	28.57	7.46	No complications in diabetes
7.28	316.2	483.92	1.39	3.05	4.66	8.46	1.07	73.85	49.82	81.84	7.04	No complications in diabetes
9.81	341.25	133.2	1.32	2.72	4.35	5.86	0.98	76.62	153.38	229.35	7.51	No complications in diabetes
8.94	285.42	1697.72	1.17	2.57	4.56	12.51	1.12	66.63	831.44	102.98	8.32	No complications in diabetes
7.34	345.67	290.07	0.77	2.11	4.28	11.74	1.16	59.97	2070.27	164.22	8.37	No complications in diabetes
8.74	328.2	265.39	1.02	3.54	5.38	13.38	1.06	75.31	35.02	10.93	7.34	No complications in diabetes
8.09	291	160.42	1.13	2.72	4.91	12.65	1.2	62.19	66.84	39.91	7.52	No complications in diabetes
8.01	287.9	316.75	1.24	2.34	4.19	15.36	0.82	105.39	224.1	43.26	7.49	No complications in diabetes
9.51	326.77	376.41	1.11	2.72	4.47	15.1	1.39	70.58	30.4	62.41	8.6	No complications in diabetes
7.15	312.28	98.88	1.16	2.87	4.78	10.89	1.12	70.06	516.27	209.38	7.28	No complications in diabetes
8.97	342.5	765.9	1.09	2.64	4.67	12.4	1.35	68.85	18.67	31.44	8.05	No complications in diabetes
9.26	343.05	103.13	1.19	2.87	4.44	16.11	1.13	77.65	50.44	357.84	7.98	No complications in diabetes
9.03	319.42	152.65	1.26	2.73	4.37	12.17	0.82	75.15	334.94	84.47	7.7	No complications in diabetes
8.66	328.64	910.66	1.05	2.96	4.37	11.92	0.87	63.37	80.33	13.63	7.46	No complications in diabetes
8.46	287.36	310.76	1.11	2.44	4.99	12.73	0.96	85.62	16.85	102.13	8.14	No complications in diabetes
8.65	283.82	314.6	1.19	2.64	5.26	14.71	0.91	72.58	70.6	249.59	8.76	No complications in diabetes
11.17	325.53	655.72	1.26	2.79	6.08	12.4	0.93	66	67.27	37.4	7.46	No complications in diabetes
7.96	347.82	545.08	1.3	2.66	4.43	14.96	1.14	66.62	470.6	883.48	7.89	No complications in diabetes
9.6	263.67	149.83	1.12	2.14	6.27	13.37	1.8	74.63	7.13	764.03	7.07	No complications in diabetes
7.62	352.27	225	1.49	2.63	4.92	9.17	0.98	105.27	15.12	830.68	7.63	No complications in diabetes
8.04	329.38	63	1.21	3.24	4.04	5.78	1.15	68.99	17.9	3.1	7.31	No complications in diabetes
8.34	326.32	403.02	1.07	2.98	4.75	12.95	1.08	66.4	144.53	42.72	7.94	No complications in diabetes
8.86	323.4	265.29	0.95	2.6	5.81	9.99	0.9	65.85	417.5	40.03	7.85	No complications in diabetes
9.49	261.5	105.62	1.08	3.55	4.3	11.12	0.78	69.19	36.6	12.22	7.21	No complications in diabetes
9.51	367.62	417.37	1.01	2.62	4.2	10.65	1.37	68.31	23.64	51.05	8.09	No complications in diabetes
9.52	296.33	170.75	1.1	2.86	4.51	14.68	0.95	89.08	92.62	86.91	7.33	No complications in diabetes
8.75	310.45	177	1.25	2.96	4.66	7.15	0.79	73.17	22.99	30	6.92	No complications in diabetes
8.3	306.25	1031.82	1.3	2.77	4.62	16.23	0.97	76.93	134.69	191.59	7.87	No complications in diabetes
13.4	366.08	213.41	1.04	2.76	4.61	13.33	1.72	73.64	13.7	9.97	7.17	No complications in diabetes
7.84	343.33	77.2	1.08	2.62	4.08	14.35	0.79	71.6	56.6	28.06	7.83	No complications in diabetes
8.99	321.44	3001.6	1.21	3.06	4.92	20.05	0.85	79.08	69.46	8.67	8.72	No complications in diabetes
9.44	337.8	588.9	1.15	3.03	5.45	10.75	0.87	56.12	332.38	16.76	6.98	No complications in diabetes
8.34	335	839.5	1.3	2.19	4.51	13.76	1.12	65.17	165.56	189.35	8.19	No complications in diabetes
9.3	352.96	409.56	1.1	3.15	5.07	13.39	1.08	92.7	113.4	113.66	7.07	No complications in diabetes
8.57	347.64	111.3	1.31	2.9	4.5	12.58	1.14	70.97	112.06	7.16	7.37	No complications in diabetes
7.55	397.43	210	0.99	2.05	5.42	17.54	1.06	80.8	63.07	954.84	7.66	No complications in diabetes
9.22	347.88	121.6	1.25	2.56	3.66	12.87	1.3	117.34	18.2	3.82	8.26	No complications in diabetes
7.58	282.82	357.27	1.14	2.26	4.99	15.11	0.88	63.24	84.93	310.72	7.07	No complications in diabetes
9.43	327.2	286.85	1.17	3.21	4.76	11.82	1.25	72.57	86.63	18.76	6.98	No complications in diabetes
8.95	309.78	211.2	1.27	2.86	4.34	5.68	0.79	100.18	36.07	336.62	7.63	No complications in diabetes
9.45	366.5	125	1.22	3.34	4.24	12.59	0.98	115.19	72.75	11.36	7.89	No complications in diabetes
7.38	318.73	255.3	1.17	2.54	4.58	13.72	1.06	92.53	21.05	16.2	7.81	No complications in diabetes
10.25	299.1	62	1.12	2.66	4.97	12.83	1.06	65.12	60.44	8	8.07	No complications in diabetes
9.25	381	250.43	0.96	2.52	5.14	10.41	1.11	58.79	426.54	11.9	7.62	No complications in diabetes
7.4	355.62	461.32	1.19	2.81	4.63	10.11	1	68.83	137.98	45.79	7.01	No complications in diabetes
10.11	391.29	418.87	1.07	3.04	4.34	13.34	0.74	83.09	96.54	91.2	8.15	No complications in diabetes
11.15	351.83	734	1.17	2.82	4.33	9.77	1.04	77.01	36.68	62.18	7.59	No complications in diabetes
6.85	359.33	94.5	0.94	3.04	4.78	6.12	0.87	64.87	139.27	116.58	5.9	No complications in diabetes
7.91	285.62	99	1.12	2.52	3.03	8.58	0.84	117.51	3.5	15.75	7.66	No complications in diabetes
7.92	366.44	738.25	1.17	3.32	5.06	10.42	0.91	78.97	22.21	652.48	7.86	No complications in diabetes
9.8	355.29	335.49	1.24	2.75	5.03	15.93	0.93	68.23	16.09	20.49	6.33	No complications in diabetes
7.76	318.56	220.25	1.14	2.75	4.96	5.76	0.94	77	218.3	104.38	7.93	No complications in diabetes
7.95	349.18	269.7	1.17	2.5	4.62	8.26	0.87	97.04	321.85	19.04	7.55	No complications in diabetes
7.6	275	80.85	1.04	3.23	4.78	9.84	0.85	75	234.9	19.94	8.6	No complications in diabetes
9.4	330.2	526.68	1.16	2.26	4.41	16.18	0.99	76.78	44.94	521.01	8.34	No complications in diabetes
6.43	400.67	2482.5	0.78	2.91	5.08	7.94	0.77	519.33	13.4	8.05	6.9	No complications in diabetes
7.87	312.9	105.4	1.29	2.79	5.32	14.9	1.01	68.66	13.97	50.59	7.64	No complications in diabetes
9.14	326.16	356.05	1.1	2.78	4.88	12.7	1.14	68.08	121.62	135.53	7.63	No complications in diabetes
8.98	355.36	562.78	1.19	2.8	4.72	12.41	1.81	152.85	11.96	236.86	7.77	No complications in diabetes
8.1	278.5	5960	0.94	3.07	4.29	7.56	2.46	106.57	7.1	5.73	7.93	No complications in diabetes
9.61	329.18	666.6	1.23	2.62	3.85	14.28	1.18	122.2	135.82	200.23	8.59	No complications in diabetes
8.73	347.59	318.44	1.16	2.96	5.04	11.21	0.85	82.46	47.65	56.51	7.27	No complications in diabetes
7.89	332.79	584.67	1.22	2.68	4.45	17.7	1.21	75.3	89.17	359.68	8.1	No complications in diabetes
16.37	332.22	288.5	1.14	2.69	4.34	8.97	0.78	81.3	152.12	20.76	8.09	No complications in diabetes
7.98	329.09	109.2	1.17	2.58	4.56	10.3	0.94	70.22	27.43	31.32	7.83	No complications in diabetes
8.24	307.5	75	1.29	2.9	3.93	7.85	0.88	74.25	52.25	47	7.97	No complications in diabetes
7.58	260.2	289.2	1.27	2.47	3.56	6.77	0.88	76.88	36.8	3.73	9.1	No complications in diabetes
7.63	356.67	224	1.24	2.48	4.05	6.99	1.14	81.28	19.6	16.03	7.24	No complications in diabetes
7.34	345.72	547.93	1.15	2.97	5.02	12.1	0.98	74.49	45.83	48.95	7.15	No complications in diabetes
8.54	378.71	125	1.77	3.82	4.74	6.85	0.76	78.7	176.5	53.28	9.13	No complications in diabetes
8.22	358.78	197.23	1	2.87	4.98	16.3	0.99	82.7	114.77	127.01	7.41	No complications in diabetes
10.09	244.25	74.4	0.79	2.33	3.45	13.85	1	63.32	15.8	5.63	7.6	No complications in diabetes
9.28	370.73	190.15	0.99	3.11	5.29	13.19	1.07	66.29	72.18	554.46	9.77	No complications in diabetes
9.62	309.83	130	1.49	3.39	4.95	13.69	1.14	75.38	26.16	57.03	7.7	No complications in diabetes
6.27	379	110	1.04	2.8	4.81	15.52	0.71	85.28	9.4	29.95	8.52	No complications in diabetes
10.17	376.22	98.6	1.29	2.92	4.24	5.88	1	65.61	30.23	45.57	7.73	No complications in diabetes
8.41	318.17	789.5	1.11	2.77	4.07	9.34	1.13	69.53	131.38	65.14	7.2	No complications in diabetes
10.34	408.4	170.98	1.26	3.06	4.95	13.63	0.86	74.11	23.89	19.69	8.36	No complications in diabetes
8.49	362.16	106.65	1.15	3.14	4.87	12.97	1.04	65.47	64.56	11.25	8.26	No complications in diabetes
7.71	295.09	48	1.33	2.9	4.28	8.47	0.86	67.02	356.15	295.95	8.01	No complications in diabetes
9.12	351.4	308.74	0.98	4.01	5.04	12.42	0.98	78.31	57.58	361.7	7.95	No complications in diabetes
10.75	293.67	76.8	1.05	2.62	4.25	20.45	0.82	84.93	38.2	12.62	7.93	No complications in diabetes
7.92	356.73	92.4	1.14	3.23	4.28	6.9	0.91	66.45	19.29	540.28	7.85	No complications in diabetes
9.41	303.35	486	1.41	3.02	4.65	9.19	0.88	72.2	356.37	15.85	7.61	No complications in diabetes
8	294.39	112.05	1.32	3.28	4.86	9.08	0.88	63.18	22.04	24.03	7.66	No complications in diabetes
8.14	318.63	156.87	1.27	2.84	5.09	11.62	1.01	70.5	383.81	56.74	7.58	No complications in diabetes
7.8	299.18	146	1.64	2.61	5.19	12.21	1.06	62.03	470.85	155.3	8.33	No complications in diabetes
9.94	450	184.8	0.81	2.07	4.24	5.01	1.41	64.7	3.5	70.29	5.9	No complications in diabetes
7.4	323.55	122.4	1.35	2.82	4.46	6.31	1.09	99.43	21.9	60.86	7.82	No complications in diabetes
9.18	270	96.2	1.22	3.58	4.36	15.73	1.17	74.07	153.07	6.15	8.3	No complications in diabetes
8.25	304.4	490.48	1.29	3.04	5.17	10.52	1.23	74.54	13.03	24.67	7.22	No complications in diabetes
8.93	346.09	687.09	1.03	2.78	5.29	12.65	1.06	73.09	113.05	21.89	7.12	No complications in diabetes
9.45	347.3	240.4	1.17	2.77	3.92	11.57	0.87	136.79	309.36	27.61	8.13	No complications in diabetes
7.16	300	165.4	1.12	2.12	5.46	16.1	1.1	81.05	714.3	1829.16	6.45	No complications in diabetes
10.49	343.33	178	1.06	2.13	5.01	11.3	1.19	76.97	49.1	27.11	8	No complications in diabetes
8.42	257.67	113.4	1.04	3.45	4.17	17.38	0.75	68.03	14.75	10.99	8.1	No complications in diabetes
8.3	329.83	407.18	1.18	2.84	4.55	10.7	0.88	63.35	110.54	430.41	7.4	No complications in diabetes
8.45	296.29	116.8	1.22	2.12	4.58	23.9	0.89	73.51	10.94	18.96	7.87	No complications in diabetes
8.65	332.27	868.29	1.09	2.9	4.59	13.89	1.4	65.69	172.75	86.09	7.95	No complications in diabetes
7.36	305.36	503.4	1.19	3.09	4.33	12.33	0.95	65.68	443.93	547.74	7.1	No complications in diabetes
9.54	312.62	176.35	1.04	3.74	3.87	24.24	1	89.5	105.8	5.54	7.48	No complications in diabetes
11.28	311.71	666	1.19	3.46	5.1	7.55	0.97	112.19	634.93	558.88	6.71	No complications in diabetes
8.16	313.61	298.68	1.12	2.99	5.01	11.7	0.86	80.39	592.63	46.88	7.39	No complications in diabetes
7.25	303.78	179.2	1.53	1.95	4.41	22.42	0.8	67.58	46.13	360.01	7.74	No complications in diabetes
8.78	315.15	139.96	1.35	3.13	4.69	12.06	1.02	75.44	51.25	97.98	7.39	No complications in diabetes
7.58	366.18	112.93	1.52	2.75	3.64	12.97	0.83	80.29	20.14	38.43	8.56	No complications in diabetes
8.47	317.07	252.15	1.25	2.65	4.58	10.61	1.4	89.2	1045.92	726.88	7.95	No complications in diabetes
9.72	325.89	125.35	1.11	2.82	3.74	14.46	0.85	87.53	99.27	15.65	7.99	No complications in diabetes
9.02	372.67	82.5	1.38	2.49	4.52	13.56	0.85	63.23	30.8	4.9	7.2	No complications in diabetes
7.55	375.67	296.63	1.16	2.91	5.1	13.96	0.93	95.21	60.2	41.89	7.96	No complications in diabetes
7.72	349.5	315.36	0.93	3.56	4.51	12.54	1.03	57.48	99.65	197.59	7.54	No complications in diabetes
11.92	343	141.9	0.92	1.09	5.26	11.94	0.88	73.8	55	387.88	8.8	No complications in diabetes
7.07	234	111	0.83	4.04	6.46	11.21	0.87	52.5	18.9	20.98	8.6	No complications in diabetes
9.06	334.18	161.41	1.22	2.66	4.57	12.82	1.19	71.85	75.16	155.07	7.18	No complications in diabetes
8.81	317.62	9221.1	1.19	3.09	4.3	10.69	1.06	112.15	52.02	25.3	7.02	No complications in diabetes
7.85	386.56	349.42	1.11	2.51	5.15	12.85	1.18	85.38	313.55	804.84	7.93	No complications in diabetes
8.3	348.64	144.71	1.09	3.17	4.98	15.41	1.65	64.68	35.03	227.86	7.96	No complications in diabetes
8.64	341	347.53	1.31	2.62	4.79	8.81	1.16	70.46	84.34	38.35	7.15	No complications in diabetes
10.2	412.86	168.5	1	2.1	4.95	15.68	1.37	84.14	102.62	129.22	8.04	No complications in diabetes
10.29	427.29	362.2	1.42	3.2	5.33	8.32	1.14	179.79	10.41	48.23	7.41	No complications in diabetes
8.14	291.18	146.1	1.48	3.24	5.37	8.12	1.05	61.96	1218.59	1806.01	7.55	No complications in diabetes
6.82	367.8	372.58	1.01	2.79	4.94	11.87	1.37	67.16	409.94	521.32	8.05	No complications in diabetes
8.61	353.5	613.37	1.11	2.84	5.15	14.03	0.92	70.37	160.69	39.64	8.68	No complications in diabetes
7.02	316.6	113.4	1.31	2.75	5.1	17.38	0.89	80.42	87.49	63.92	6.86	No complications in diabetes
8.9	304.86	6041.2	1.17	2.85	5.7	12.34	0.75	68.07	19.86	31.44	7.8	No complications in diabetes
9.05	303.25	213.4	0.99	2.41	4.22	5.93	0.98	68.8	488.4	10.09	7.1	No complications in diabetes
9.3	308.71	98.9	1.33	2.47	4.97	9.32	1.1	69.96	1165.73	995.38	7.29	No complications in diabetes
10.81	369.88	1741.82	1.06	2.64	5.79	11.71	0.77	68.45	78.05	20.54	8.35	No complications in diabetes
11.04	256.36	138	1.3	2.17	4.3	16.22	1.06	67.33	109.55	435.77	7.39	No complications in diabetes
10.56	351.88	118.5	1.46	2.87	3.8	19.25	0.69	78.3	7.3	219.05	7.91	No complications in diabetes
8.49	348.2	255	1.47	1.75	4.33	13.79	2.29	139.74	17.5	7.26	7.38	No complications in diabetes
8.04	318.42	2359.35	1.2	2.6	5.16	16.42	0.83	140.92	93.92	100.3	7.91	No complications in diabetes
8.62	325.78	180	1.11	2.54	4.12	13.51	0.85	90.72	4.67	104.61	7.83	No complications in diabetes
12.45	318.33	408	0.81	2.66	3.61	18.77	0.66	70.3	63.1	18.29	8.87	No complications in diabetes
8.53	268.85	131.6	1.18	3.13	4.92	11.84	1.06	65.38	48.5	115.77	7.52	No complications in diabetes
7.31	338	91	0.92	1.39	3.38	17.03	1.11	89.5	2.6	280.67	8.2	No complications in diabetes
8.07	366.88	323.8	1.26	2.36	4.64	6.64	1.14	70.96	33.5	12.19	7.64	No complications in diabetes
7.44	317.44	125.4	1.48	2.11	4.32	12.06	0.92	88.58	7.57	439.95	7.99	No complications in diabetes
7.42	322.25	428.2	1.02	2.75	4.52	17.88	0.84	139.15	8.65	31.72	6.8	No complications in diabetes
7.35	345.33	204.71	1.27	2.84	4.32	10.74	1.25	64.72	734.32	20.77	6.87	No complications in diabetes
10.02	319	286.9	1.05	4.52	4.03	13.29	0.7	92.7	5.1	6.84	5.8	No complications in diabetes
9.42	340.5	136	1.46	2.96	3.42	24.14	0.84	59.55	6.9	30.82	7.83	No complications in diabetes
8.67	383.21	214.64	0.99	3	5.03	13.41	1.5	63.87	78.04	155.61	8.2	No complications in diabetes
8.23	363.33	159.6	1.71	1.98	4.38	13.59	0.6	60.68	14.4	105.27	7.87	No complications in diabetes
9.3	381.13	218.27	1.02	3	5.22	13.09	1.36	70.86	287.22	295.28	7.83	No complications in diabetes
7.76	281.5	4099.2	1	2.19	4.49	9.17	0.81	95.65	31.3	3.31	7.95	No complications in diabetes
8.29	391.18	525.16	1.19	3.13	4.65	12.6	0.91	63.87	38.83	16.83	7.92	No complications in diabetes
8.68	292.5	413.7	1.08	4.19	4.69	13.65	1.7	90.7	16.7	18.07	10.25	No complications in diabetes
8.19	270.09	197.1	1.33	2.25	4.77	13.51	0.94	73.59	29.51	87.09	7.97	No complications in diabetes
7.98	422.33	137.6	1.5	2.74	4.92	15.99	1.6	111.23	15.1	6	7.72	No complications in diabetes
7.81	386.57	614.4	1.16	2.53	4.54	19.23	1.25	75.25	27.1	1266.83	7.83	No complications in diabetes
7.78	330.44	335.15	1.09	2.08	3.56	6.89	0.86	95.39	42	29.18	7.03	No complications in diabetes
12.12	291.14	56	1.31	2.52	3.42	5.9	1.37	58.67	27	4.3	7.46	No complications in diabetes
10.27	345.5	72	1.3	2.7	4.34	11.51	0.94	100.23	46.45	17.24	8.22	No complications in diabetes
8.79	325.56	209	1.03	3.12	4.62	14.31	0.94	72.47	203.48	1093.34	7.43	No complications in diabetes
11.96	258.1	190.7	1.3	2.92	4.62	9.41	1.1	65.47	34.32	83	7.68	No complications in diabetes
8.61	289.36	1328.75	1.28	2.77	4.67	13.62	0.89	95.72	38.86	567.85	7.64	No complications in diabetes
8.34	264.8	461	1.39	3.6	4.79	9.81	0.96	76.4	123.13	243.1	7.54	No complications in diabetes
11.18	281.2	1857.4	1.04	2.77	3.87	7.13	0.95	84.96	0.5	4.16	7.24	No complications in diabetes
8.66	265	365	1.37	3.48	5.37	14.08	0.55	154.67	4.6	887.68	10.3	No complications in diabetes
8.1	344.2	101.13	1.22	2.77	5.37	12.56	1.27	75.65	47.02	29.91	7.37	No complications in diabetes
7.91	341.5	94.6	1.24	2.53	4.46	15.7	0.88	73.44	98.87	192.27	7.52	No complications in diabetes
6.89	341.93	1896	1.22	2.38	4.51	17.41	1.07	79.17	18.05	52.61	8.11	No complications in diabetes
7.69	327.27	178.2	1.25	2.53	4.09	9.71	0.84	91.03	23.22	32.31	8.37	No complications in diabetes
9.21	361.14	167.92	1.06	3.49	3.78	11.81	0.9	65.06	21.75	35.41	7.16	No complications in diabetes
6.13	313.33	82	1.24	2.89	4.9	10.1	0.73	132.6	93.87	13.24	8.1	No complications in diabetes
10.21	352.97	471.06	1.02	2.81	4.73	13.65	1.33	69.54	86.48	324.71	7.73	No complications in diabetes
9.72	315.71	117.73	1.32	2.38	4.17	5.64	1.14	82.7	23.16	76.59	7.47	No complications in diabetes
7.28	345.14	67	1.04	2.08	4.82	9.65	1.1	76.23	14.8	99.46	7.76	No complications in diabetes
9.63	305.27	107.85	1.35	2.48	4.6	14.53	1.05	81.06	35.21	173.25	7.65	No complications in diabetes
15.95	309.57	230.31	0.85	2.86	4.45	14.75	1.66	63.04	36.04	31.1	7.41	No complications in diabetes
8.33	309.4	489.9	1.21	2.85	4.75	14.22	1.09	91.89	103.56	158.26	7.36	No complications in diabetes
8.22	314.07	819.75	1.23	3.02	4.74	17.84	0.99	69.28	173.7	229.88	8.23	No complications in diabetes
9.2	336.67	1359.76	1.1	3.02	4.79	13	0.89	57.7	316.72	31.28	8.02	No complications in diabetes
7.65	297.27	266	1.19	2.99	4.03	21.66	0.94	76.25	98.87	134.8	7.9	No complications in diabetes
9.72	286	123.35	1.02	3.7	4.77	10.11	0.94	43.5	1639.1	381.63	7.3	No complications in diabetes
7.95	335.5	372.6	1.04	3.24	4.59	11.76	1.07	62.93	40.24	104.42	6.99	No complications in diabetes
11.38	255	118.5	1.39	2	4.31	19.25	0.75	68.93	166.02	62.77	7.1	No complications in diabetes
7.85	297.56	81.4	1.09	2.59	4.74	6.64	0.91	96.18	25.44	34.17	8.5	No complications in diabetes
9.2	279.18	150.5	1.27	2.91	5.5	15.41	1.26	73.9	32.3	230.92	7.24	No complications in diabetes
8.59	320	1463.73	1.16	2.93	4.65	11.28	0.98	78.03	43.62	42.6	7.9	No complications in diabetes
7.71	349.33	172.8	1.16	2.8	4.42	10.93	1.03	63.9	31.65	117.1	7.38	No complications in diabetes
9.47	334.09	1579.6	1.23	2.92	4.97	11.92	0.96	72.68	65.08	216.56	7.96	No complications in diabetes
7.17	355.33	186.5	1.2	2.89	4.44	10.56	0.89	119.21	215.05	28.73	7.58	No complications in diabetes
10.17	276.22	125.03	1.08	3.11	4.92	17.55	1.15	68.74	193.03	343.14	6.99	No complications in diabetes
6.93	392.8	880.2	1.12	3.33	4.65	10.78	1.22	68.14	69.32	122.79	7.56	No complications in diabetes
8.8	338.44	403.09	1.07	2.69	4.69	13.99	1.18	75.71	216.6	146.8	7.85	No complications in diabetes
6.94	295.44	135.6	1.19	2.74	4.39	10.02	0.88	99.07	20.7	4.37	7.43	No complications in diabetes
11.04	359	88.8	0.8	3.14	7.43	9.29	1.02	68.1	12.05	63.02	9.45	No complications in diabetes
8.48	428.67	520	1.08	2.69	4.52	10.38	1.16	95.22	2.25	14.6	8.68	No complications in diabetes
8.62	328.32	303.1	1.27	2.85	4.95	14.46	0.86	87.43	28.91	158.62	8.02	No complications in diabetes
7.46	263.5	737.67	1.1	3.27	4.1	13.88	0.94	63.85	46.3	51.58	7.93	No complications in diabetes
9.18	349.84	156.45	1.14	2.78	4.18	11.73	0.94	90.87	526.82	108.89	7.66	No complications in diabetes
9.16	273	1511.22	1.27	2.72	4.82	9.6	1.13	76.76	18.95	58.2	7.62	No complications in diabetes
8.79	309.37	297.47	1.14	3.05	4.21	12.21	1.07	89.13	101.58	55.23	6.39	No complications in diabetes
8.34	379.5	138.36	0.96	2.89	5.06	9.78	0.96	53	54.36	106.68	7.54	No complications in diabetes
7.66	347.11	217.86	0.94	2.88	5.04	11.96	1.41	66.19	43.36	49.14	9.53	No complications in diabetes
8.83	339	416.77	1.1	3.35	4.69	11.59	1.06	67.86	93.59	82.07	7.51	No complications in diabetes
6.55	414.67	194.8	1.32	2.59	4.96	15.82	0.86	78.17	122.1	93.37	9.23	No complications in diabetes
7.34	296.92	503.67	1.14	2.92	5.16	22.94	1.08	76.87	517.11	56.3	7.87	No complications in diabetes
7.08	373.29	172.99	1.19	2.78	5.32	11.51	1.4	64.81	158.82	326.66	8.46	No complications in diabetes
9.53	324.75	81.2	1.42	2.94	4.97	15.84	1	87.88	15.8	25.67	7.09	No complications in diabetes
8.11	328	231.1	1.24	3.59	4.22	17.01	0.94	51.97	143.47	370.86	7.4	No complications in diabetes
9.05	300	96	1.4	2.93	4.02	10.41	0.77	93.98	9.3	45.84	7.18	No complications in diabetes
8.38	376.86	890.05	0.92	3.88	4.42	10.53	0.95	64.69	268.01	82.02	6.3	No complications in diabetes
8.12	319.17	641.13	1.22	2.99	4.63	20.57	1.03	110.27	71.37	169.52	8.5	No complications in diabetes
9.92	316.33	553	1.14	3.23	5.04	12.43	0.97	47.83	71.8	21.21	7.53	No complications in diabetes
7.35	408.86	146.9	1.13	2.82	4.51	14.35	0.81	68.36	132.35	54.35	8.44	No complications in diabetes
8.61	363.75	1927.5	0.96	2.45	4.18	17.62	1.15	79.05	43.7	233.8	7.68	No complications in diabetes
10.4	473.5	220.5	1.44	3.84	6.03	7.65	4.49	90.75	40.2	68.4	9.95	No complications in diabetes
8	386.4	209	1.19	2.85	3.81	9.79	0.98	76.68	46.4	116.34	7.72	No complications in diabetes
10.76	311.21	147.2	1.33	2.6	4.78	16.73	0.88	70.75	149.93	386.85	8.28	No complications in diabetes
7.06	366.27	341.62	1.24	2.87	4.59	10.2	1.32	76.47	54.86	41.89	7.15	No complications in diabetes
7.91	329.82	329.57	1.18	2.95	5.07	12.75	0.94	90.51	11.87	60.56	7.08	No complications in diabetes
10.02	354.09	159.37	1.24	2.86	4.98	11.5	0.85	69.43	270.58	198.02	7.93	No complications in diabetes
10.04	365.12	226.75	0.96	2.54	4.6	12.85	1.01	64.3	94.8	27.68	7.19	No complications in diabetes
6.61	362	91.2	1.27	3.29	5.61	11.9	0.92	55.7	9.9	7.12	7.92	No complications in diabetes
10.62	340.45	36.8	1.19	2.91	4.3	12.69	0.99	120.3	18.9	363.94	8.6	No complications in diabetes
9.53	293	106.5	2.54	3.42	3.94	10.77	1.21	64.3	2428.3	16.29	8.63	No complications in diabetes
6.92	336.91	283.72	1.27	3.41	4.92	11.16	0.92	65.55	189.17	49.32	7.56	No complications in diabetes
7.06	299.4	454.2	1.26	3.58	5.32	12.26	0.88	61.53	22.88	469.04	7.16	No complications in diabetes
8.12	304.6	2799	1.13	2.87	3.71	14.4	0.83	78.16	7.7	28.04	8.3	No complications in diabetes
8.05	423.67	127.82	1.15	2.59	5.16	8.58	1.36	70.59	25.79	97.96	8.18	No complications in diabetes
8.25	309.89	125	1.27	2.97	4.28	6.85	0.94	72.68	310.97	14.71	6.98	No complications in diabetes
7.42	275	196	1.59	2.32	4	5.86	0.75	89.57	281.8	10.44	7.37	No complications in diabetes
11.09	318.29	627.1	1.06	2.83	4.68	13.84	0.99	58.91	14.69	1034.23	8.07	No complications in diabetes
7.49	318.25	125.75	1.31	2.69	4.4	8.33	0.95	75.19	155.5	243.35	7.51	No complications in diabetes
9.02	253.18	115	1.33	2.35	4.83	10.46	1.17	64.96	45.66	366.63	7.59	No complications in diabetes
8.64	335.67	144.3	1.17	3.37	4.16	14.2	0.99	56.77	20.16	56.9	7.57	No complications in diabetes
10.12	305	507.6	1.18	3.26	4.68	12.59	0.99	128.19	38.27	10.12	8.63	No complications in diabetes
8.05	314.49	2122.87	1.22	2.84	4.79	7.36	0.98	95.73	39.33	127.67	8.06	No complications in diabetes
14.76	323.33	132.3	1.04	1.91	4.33	9.34	1.5	68.57	16	62.68	7.5	No complications in diabetes
9.93	267.8	164.22	1.09	2.56	4.81	10.81	1.6	61.52	732.96	281.05	6.38	No complications in diabetes
7.91	361	348.55	1.29	3.2	3.98	13.92	0.87	69.42	169.49	639.31	6.56	No complications in diabetes
7.8	312.06	700.04	1.04	2.68	4.4	9.7	0.93	59.94	55.52	65.46	8.03	No complications in diabetes
8.44	318.33	130.23	0.91	3.32	5.56	10	1.16	74.77	1629.7	27.39	9.5	No complications in diabetes
9.4	297.45	293.57	1.23	2.89	4.84	11.34	0.95	65.8	16.26	75.54	7.64	No complications in diabetes
7.61	339.75	80.8	1.16	2.16	2.41	10.41	1.42	70.47	1.9	8.67	9.48	No complications in diabetes
7.56	282.67	2226	1.52	2.68	3.58	13.76	0.99	59.03	145	220.6	6.3	No complications in diabetes
8.43	318	524.2	1.21	3.17	5.14	13.64	1.1	77.32	18.72	12.43	8.25	No complications in diabetes
9.66	316.86	244.65	1.09	2.46	5	11.31	0.92	76.44	170.73	196.26	7.44	No complications in diabetes
8.27	287.9	139.04	1.25	2.55	4.94	15.62	1.04	78.9	27.68	307.75	7.68	No complications in diabetes
7.82	346.19	337.94	1.31	3.14	5.24	14.25	1.76	64.24	737.57	82.29	7.46	No complications in diabetes
7.32	362.75	1106	1.01	2.78	4.66	13.04	1.04	64.55	47.3	40.68	8.2	No complications in diabetes
7.44	439	133.05	0.96	2.65	4.44	12.76	1.06	67.38	145.2	458.39	8.95	No complications in diabetes
9.18	288.5	621.68	1.09	3.1	4.64	13.15	1.65	65.94	126.74	15.51	8.14	No complications in diabetes
7.93	352.25	212.5	1.01	2.46	3.56	10.14	2.38	94.72	5.1	8.14	8.9	No complications in diabetes
9.22	335.91	264.28	1.23	3.04	4.22	12.84	1.05	63.95	26.74	87.42	7.43	No complications in diabetes
5.89	339.75	206.1	1.25	2.85	4.36	12.93	0.97	57.89	31.81	18.76	7.05	No complications in diabetes
7.11	363.33	100.2	1.23	2.59	3.7	11.97	0.98	70.34	198.54	730.91	8.33	No complications in diabetes
8.85	342.69	406.07	1.23	2.85	4.89	15.62	0.96	77.31	240.95	147.72	7.34	No complications in diabetes
6.91	282	237.67	1	3.34	4.65	11.45	1.19	104.16	160.83	231.26	7.84	No complications in diabetes
7.04	328	950.88	1.01	3.12	4.9	13.18	0.94	59.64	180.03	11.26	8.33	No complications in diabetes
9.63	399.33	4028.4	1.11	3.22	4.37	10.52	1.02	73.43	36.8	3.95	8.13	No complications in diabetes
6.28	450.33	130.33	1.23	2.62	4.38	9.39	0.89	63.77	20.73	123.92	6.8	No complications in diabetes
7.85	283.33	405.65	1.17	3.31	3.26	8.72	0.63	74.9	23.3	7.47	8	No complications in diabetes
7.79	312.5	94.6	2	2.08	4.72	15.75	0.69	70.38	25.3	3.25	10.32	No complications in diabetes
8.37	318	483.61	1.12	2.9	4.89	13.69	0.97	87.59	61.6	250.18	7.5	No complications in diabetes
7.16	287	125.05	1.25	2.39	4.13	11.04	1.01	85.58	25.8	329.6	7.87	No complications in diabetes
7.69	338.18	135	1.25	3.25	4.4	10.64	1	67.41	237.37	253.83	8.07	No complications in diabetes
8.38	313.1	98.4	1.11	2.62	4.88	19.66	0.99	79.37	72.06	27.2	7.03	No complications in diabetes
8.53	293.67	603.67	1.25	2.56	4.15	21.25	0.96	85.45	859.89	114.7	7.61	No complications in diabetes
9.08	295	1433.7	1.07	2.22	4.56	10.5	1.14	76.17	225.08	225.6	7.66	No complications in diabetes
5.94	391.6	182.16	1.02	3.2	5.08	13.71	1.11	59	234.9	485.17	9.2	No complications in diabetes
6.02	219	263	1.2	3.68	4.2	12.02	2.09	82.3	21.4	77.71	9.3	No complications in diabetes
7.46	342.26	75.6	1.35	2.72	4.29	9.82	1.14	116.98	75.49	148.22	7.85	No complications in diabetes
7.79	361.2	128.93	1.25	2.86	4.67	13.69	1.14	132.69	38.89	40.33	8.4	No complications in diabetes
7.58	354.67	196.02	1.34	2.78	4.58	6.5	0.92	60.6	25.84	40.69	7.08	No complications in diabetes
7.55	318.32	3249.26	1.09	2.63	4.81	11.13	0.99	93.14	207.48	50.05	7.13	No complications in diabetes
10.44	406.4	133	0.78	1.77	8.41	7.78	0.73	203.54	10.1	37.96	9.12	No complications in diabetes
8.14	407.67	717.9	1.12	2.7	5.41	15	0.86	79.9	24.8	39.4	6.73	No complications in diabetes
11.09	294.86	4020	1.19	2.76	4.46	12.59	1.07	114.23	204.16	369.75	8.1	No complications in diabetes
7.24	372.33	178	1.12	1.93	5.54	13.64	0.82	64.47	22.2	54.82	7.63	No complications in diabetes
8.13	363.18	179.07	1.44	3.34	4.66	13.63	0.91	83.37	120.04	177.87	7.37	No complications in diabetes
8.14	327.27	1858.63	1.3	3	4.89	9.5	1.14	60.83	186.92	285.37	7.28	No complications in diabetes
6.23	350.33	973.27	1.05	2.82	4.11	10.27	1.63	58.67	385	196.56	8.38	No complications in diabetes
8.05	282.55	130.5	1.14	2.45	3.8	13.02	0.86	73.17	21.02	44.36	8.46	No complications in diabetes
6.76	286.45	114.4	1.22	2.49	4.39	18.2	1.17	66.17	15.88	431.67	8.29	No complications in diabetes
9.52	286.27	232.67	1.29	2.78	4.82	11.21	0.95	65.16	19.71	537.63	7.62	No complications in diabetes
8.17	350.5	154.94	1.1	3.34	5.22	14.73	0.98	78.97	16.55	315.82	7.74	No complications in diabetes
7.59	369.45	142.8	1.1	2.37	4.47	9.83	0.92	83.81	368.82	40.29	7.28	No complications in diabetes
8.76	255.67	72	1.14	4.18	4.94	6.55	0.77	55.97	25.5	23.02	6	No complications in diabetes
14.54	322	89.9	1.34	1.57	5.04	10.7	0.8	66.3	94.1	8.72	7.65	No complications in diabetes
7.95	298.33	130.8	1.22	2.52	4.5	12.58	0.86	61.69	37.63	139.46	7.38	No complications in diabetes
12	336.25	152	1.77	3.79	4.13	14.89	0.69	73.28	11.5	4.44	7.67	No complications in diabetes
8.04	321.64	174	1.19	3.16	4.51	9.78	0.94	64.55	63.72	248.12	8.06	No complications in diabetes
8.88	347.47	707.37	1	2.87	4.77	12.96	1.13	76.79	112.52	599.03	7.91	No complications in diabetes
9.1	272	118.5	1.25	2.66	6.62	10.37	1.27	59.7	11.1	24.88	8.2	No complications in diabetes
7.31	314.95	350.17	1.11	3.36	4.36	8.96	0.88	89.12	91.67	66	7.68	No complications in diabetes
10.19	395	556.9	0.94	3.71	5.7	13.6	0.73	58.57	35.27	24.64	8.77	No complications in diabetes
7.93	305	497.8	1	2.85	4.53	11.2	1	76.66	59.52	46.93	8.44	No complications in diabetes
10.68	351.86	247.5	1.31	2.45	3.56	16.42	1.02	145.14	11.5	20.03	7.66	No complications in diabetes
7.56	325.11	1639.95	1.22	2.55	4.53	14.85	1.53	92.21	316.05	144.41	6.3	No complications in diabetes
10.69	332.12	153.41	0.93	3.03	4.4	12.39	0.93	68.79	78.32	150.48	8.69	No complications in diabetes
9.01	335.11	202.16	1.3	2.7	5.22	11.9	1.22	197.32	65.44	10.02	7	No complications in diabetes
12.29	255.5	203.1	1.25	3.7	4.75	11	1.71	74.66	49.65	25.7	8.05	No complications in diabetes
8	348.86	266.2	1.37	2.73	4.4	20.1	1.06	74.11	42.9	75.25	7.57	No complications in diabetes
7.5	325.42	1332.18	1.16	2.47	4.44	10.94	1.04	90.08	164.63	150.21	7.43	No complications in diabetes
7.68	239	268.58	1.16	2.11	4.8	9.18	1.09	65.16	32.76	94.74	7.24	No complications in diabetes
7.87	379.49	376.68	1.05	3.05	4.99	13.27	1.18	64.75	40.8	323.21	7.87	No complications in diabetes
9.98	317.54	146	1.3	2.96	5.12	9.55	0.92	69.42	55.34	13.11	7.77	No complications in diabetes
9.11	346.12	1477.16	1.12	3.3	5.36	15.34	2.17	60.04	22.47	26.14	6.52	No complications in diabetes
9.42	286.71	342	1.06	2.85	4.37	11.07	1.02	63.16	36.26	34.87	8.93	No complications in diabetes
7.58	531.29	187.2	1.08	2.93	5.12	8.52	1.07	107.51	15.2	38.11	7.46	No complications in diabetes
9.19	309.5	78.1	1.25	2.59	4.46	18.63	0.86	79.63	24.41	39.63	7.69	No complications in diabetes
7.48	310.5	138.6	1.08	4.16	4.64	6.96	0.96	97.82	141.4	5.19	8	No complications in diabetes
7.95	308.27	234.54	1.04	3.31	4.81	13.03	1.44	69.14	77.05	329.14	7.45	No complications in diabetes
8.83	336.89	110.95	1.38	2.9	4.78	14.62	0.86	76.66	6.1	18.34	8.32	No complications in diabetes
10.06	265.33	139.13	1.18	2.8	4.48	17.41	1.06	60.63	203	28.75	9.4	No complications in diabetes
8.65	380	537.62	1.06	3.02	5.07	12.09	0.98	70.39	164.47	156.67	7.96	No complications in diabetes
8.57	351.2	133.5	1.22	3.17	4.51	12.1	1.26	84.71	189.19	40.03	6.92	No complications in diabetes
5.14	407.5	922.5	1.28	3.5	4.27	7.11	1.4	83.65	9	59.38	6	No complications in diabetes
8.45	336.46	355.27	0.99	2.77	4.57	14.52	1.15	72.2	58.25	581.09	7.92	No complications in diabetes
6.88	303.6	800.84	1.32	2.98	4.89	13.62	0.91	91.26	51.67	48.72	7	No complications in diabetes
8.85	282.36	124.2	1.22	2.78	4.82	11.48	0.77	72.24	82.22	193.02	8.29	No complications in diabetes
7.7	394.25	221.98	1.11	3.53	4.86	12.69	0.94	73.11	143.09	33.42	7.68	No complications in diabetes
9.49	319.78	355.36	1.09	2.43	5.38	10.75	1.05	69.09	166.22	62.74	6.91	No complications in diabetes
9.53	395.8	94.4	1.24	2.46	3.82	28.83	1.25	62.92	133.57	178.92	9.84	No complications in diabetes
11.21	362	5601	1.8	2.9	4.22	9.27	0.91	57.2	370	3.87	6.6	No complications in diabetes
7.98	289.8	74.85	1.24	2.47	4.25	8.83	0.94	81.55	24.02	87.71	7.44	No complications in diabetes
7.47	365	106	0.82	4.08	6.63	8.44	0.68	72.03	8.7	11	6.77	No complications in diabetes
8.21	319.12	136	1.23	2.88	4.44	9.3	1.06	84.49	18.95	114.85	7.39	No complications in diabetes
13.02	336.29	55	1.26	2.88	6.93	11.28	0.91	71.54	4657.6	53.64	7.73	No complications in diabetes
8.57	313.4	266	1.24	2.6	4.18	10.87	0.9	102.7	10.65	188.48	7.14	No complications in diabetes
6.91	349.45	429	1.11	3.07	4.28	10.18	0.96	83.13	108.92	44.81	7.79	No complications in diabetes
8.29	324.21	154.03	1.13	2.91	5.86	11.82	0.88	74.41	109.21	92.25	7.42	No complications in diabetes
8.59	309	629	1.08	2.68	4.23	7.46	1.35	121.93	529.52	35.07	8.27	No complications in diabetes
8.59	355.62	257.86	1.12	2.45	5.81	13.93	1.18	56.26	75.03	42.35	7.34	No complications in diabetes
9.45	286.6	504	1.1	2.74	4.55	15.91	0.8	106.06	89.98	238.79	7.46	No complications in diabetes
6.21	283	489.6	1.11	2.99	4.98	18.95	0.8	175.65	14.73	27.06	8.51	No complications in diabetes
9.58	517.67	244.8	1	3.38	3.76	6.65	4.08	325.4	6.3	428.01	7.77	Ocular complications of diabetes
7.34	358	242	0.95	2.59	4.49	7.02	1.08	138.98	5.3	6.3	7.52	Ocular complications of diabetes
7.68	310.78	1424.5	1.29	2.68	4.75	17.75	0.86	91.12	18.87	3.24	7.98	Ocular complications of diabetes
6.27	308	84	1.11	2.98	3.83	14.28	0.7	82.98	2423	12.93	6.08	Ocular complications of diabetes
7.52	394	2727.2	0.88	1.65	5.75	17.17	1.3	109.9	3216.5	9.15	7.7	Ocular complications of diabetes
8.03	360.33	58	0.87	2.68	3.84	20.72	2.39	94.3	68.6	14.77	6.6	Ocular complications of diabetes
7.42	418.33	136	0.79	2.57	6.3	19.43	6.47	319.8	65.8	52.91	6.45	Ocular complications of diabetes
8.32	308.09	161.1	1.05	3.37	4.24	12.16	1.04	100.95	337.67	773.2	7.66	Ocular complications of diabetes
6.69	289.67	170	0.6	1.89	3.97	11.19	0.65	86.37	17.3	4.4	9.33	Ocular complications of diabetes
9.23	423.29	115.5	1	2.24	5.04	22.22	1.36	84.57	1897.8	33.73	6.76	Ocular complications of diabetes
6.01	408.33	398	0.71	2.86	5.41	15.78	1.27	71.17	9.4	14.28	7.33	Ocular complications of diabetes
6.57	371.5	628.8	1.57	2.33	4.15	12.82	2.2	96.68	20.1	52.14	6.85	Ocular complications of diabetes
7.73	376.28	426.8	0.87	2.77	5.24	13.72	3.74	173.49	452.18	44.29	7.74	Ocular complications of diabetes
5.75	318	147.2	0.96	2	7.02	7.91	4.01	216.27	18.2	5.49	8.83	Ocular complications of diabetes
9.7	311.88	85.45	1.06	3.49	4.83	15.58	0.62	61.75	87.45	181.72	7.94	Ocular complications of diabetes
10.25	358.6	83.6	1.2	2.88	5.34	13.78	0.73	87.94	7.8	5.58	8.62	Ocular complications of diabetes
13.18	275.67	97.5	1.86	2.36	5.51	12.5	0.85	67.97	120.9	3.33	9.33	Ocular complications of diabetes
6.78	254.75	4073.55	1.96	2.56	5.36	14.5	1.06	64.65	3.9	33.32	7.06	Ocular complications of diabetes
7.29	449	182.25	1.45	2.64	5.12	14.7	1.56	104.43	16	30.52	7.42	Ocular complications of diabetes
6.56	290.5	138.15	0.92	2.99	7.54	8.88	2.16	99.53	34.1	4.74	6.5	Ocular complications of diabetes
12.32	425.67	138.65	1.22	3.97	4.54	16.15	1.09	69.24	15.18	1017.58	6.69	Ocular complications of diabetes
10.77	327.43	242	1.2	2.84	5.36	13.78	1.06	72.39	9	46.73	6.27	Ocular complications of diabetes
7	323.33	212.7	0.84	2.53	5.03	17.46	1	100.23	85.27	13.45	8.65	Ocular complications of diabetes
6.87	273.33	119.6	0.39	2.28	5.52	13.66	1.75	64.13	19.9	12.89	8.1	Ocular complications of diabetes
14.46	254.33	186.3	0.9	3.28	5.23	25.61	1.45	78.43	26	7.67	10.9	Ocular complications of diabetes
6.68	366.5	195	1.22	2.33	3.92	7.13	1.13	222.65	2.8	53.89	6.75	Ocular complications of diabetes
7.7	373.2	149.4	1.09	3.26	5.39	7.08	2.43	102.06	33	6.33	7.38	Ocular complications of diabetes
9.53	325.83	220.8	1.17	3.45	4.11	11.24	0.76	104.4	15	21.98	8.78	Ocular complications of diabetes
8.38	326.5	100	0.82	3.16	4.04	4.86	1.19	77.37	19	7.24	6.5	Ocular complications of diabetes
7.18	389.38	195.65	1.19	2.52	4.48	9.54	5.28	245.8	141.2	4.89	9.29	Ocular complications of diabetes
9.19	303.2	94	1.19	1.89	3.95	9.39	6.18	214.14	36.9	23.24	7.88	Ocular complications of diabetes
7.28	291.2	229.2	1.11	3	4.06	19.32	1.12	82.84	29.55	128.17	7.16	Ocular complications of diabetes
5.83	293.71	168	1.51	3.01	4.16	8.16	1.6	93.4	1849.2	7.59	8.21	Ocular complications of diabetes
9.59	355.17	3119.2	0.97	2.44	4.83	22.88	6.34	252.55	9.85	14.65	8.6	Ocular complications of diabetes
7.61	326.25	1772.8	1.11	2.86	4.03	6.29	8.9	233.68	196.9	3.14	9.72	Ocular complications of diabetes
7.68	308.33	124.7	1.01	2.51	3.63	14.59	5.08	200.73	8.7	9.49	10.09	Ocular complications of diabetes
6.03	426	96.6	1	1.88	3.78	12.57	1.68	194.73	5.4	2.73	6.65	Ocular complications of diabetes
9.27	406.25	126.9	1.17	2.48	4.64	11.21	0.74	163.68	162.6	34.18	9.45	Ocular complications of diabetes
7.9	275	175.5	0.86	3.1	5.84	13.89	2.8	120.06	487.45	3.98	7.11	Ocular complications of diabetes
9.21	384.4	344.6	1.28	2.49	4.37	10.11	0.93	68.45	56.52	82.57	7.1	Ocular complications of diabetes
9.12	363	7168	0.76	3.76	3.16	18.81	4.85	215.83	136.6	264.63	7.23	Ocular complications of diabetes
10.5	353.8	55	0.97	2.2	5.19	14.27	1.16	71.62	19.9	3926.95	6.8	Ocular complications of diabetes
7.9	359.75	290.7	1.18	2.75	3.58	26.57	1.07	101.98	6.6	8.94	6.57	Ocular complications of diabetes
16.82	357.67	232.8	1	3.23	5	7.51	0.96	76.27	223.1	20.44	7.67	Ocular complications of diabetes
8.16	327.17	108.8	1.42	2.84	4.66	12.97	0.88	61.82	7154.35	43.1	7.73	Ocular complications of diabetes
15.42	292.67	92	1.1	2.91	4.2	10.68	0.97	60.8	8.3	2384.52	7.17	Ocular complications of diabetes
7.25	232.33	78	0.85	2.7	4.13	15.46	1.14	66.37	13.7	5.23	6.45	Ocular complications of diabetes
7.8	397.33	103.7	1.03	1.84	8.07	11.21	0.73	87.2	99.1	3.14	5.97	Ocular complications of diabetes
13.1	303	139.8	1.36	2.5	4.68	14.46	0.78	83.89	283.3	30.58	6.81	Ocular complications of diabetes
8.43	213	102.82	1.11	3.58	4.39	13.65	0.85	72.37	9.6	13.8	6.23	Ocular complications of diabetes
9.19	395	171.75	0.72	4.04	4.53	12.08	1.92	109.7	121.45	9.08	8.23	Ocular complications of diabetes
8.64	383.33	134.4	0.94	2.28	4.25	16.8	1.89	76.37	266.7	6.35	10.25	Ocular complications of diabetes
9.11	271.33	336	1.16	3.22	4.36	31	1	74.68	10.6	23.21	6.48	Ocular complications of diabetes
8.93	309.83	157.5	0.96	2.67	6.84	11.46	1.19	85.67	9.15	1140.61	5.92	Ocular complications of diabetes
6.38	398.67	106	1.02	1.94	5.12	11.15	1.42	81.1	3.2	3.06	7.27	Ocular complications of diabetes
7.38	357.79	3995	1.11	3.03	6.11	12.14	1.71	80.07	269.7	289.06	6.96	Ocular complications of diabetes
7.82	262.5	226.8	1.22	3.13	6.02	11.63	0.95	225.8	7	10.04	7.2	Ocular complications of diabetes
6.09	272.67	154	0.96	0.79	4.57	20.99	0.78	52.37	35.9	9.94	10.35	Ocular complications of diabetes
12.12	341.5	99.14	0.95	2.78	4.07	16.2	0.76	64	12.3	89.2	9.45	Ocular complications of diabetes
12.14	316.83	763.85	0.89	2.12	3.2	21.95	0.98	100.83	311.85	18.19	7.18	Ocular complications of diabetes
9.3	268	105.6	0.82	2.63	4.99	15.98	1.1	42.37	19.5	7.05	11.4	Ocular complications of diabetes
11.16	336	63.9	0.99	2.81	5.89	9.32	1.49	96.3	80	2548.22	9	Ocular complications of diabetes
8.76	381	180	1.19	1.99	5.05	13.54	0.91	41.6	36	6.32	6.73	Ocular complications of diabetes
8.69	367	69.35	0.81	0.97	5.14	10.31	1.12	70.6	293.2	24.1	6.7	Ocular complications of diabetes
8.82	277.5	96	1.16	1.68	3.46	10.13	1.14	78.93	26	7.38	7.55	Ocular complications of diabetes
9.14	329.33	716.4	1.24	2.99	4.28	20.3	3.35	170.83	2.4	4.32	7.8	Ocular complications of diabetes
9.47	311	128.7	1.2	3.98	7.51	10.8	3.81	189.47	47.9	940.48	7.23	Ocular complications of diabetes
7.19	357	79.2	0.61	5.27	5.84	11.53	0.79	165.1	159.6	165.54	7.5	Ocular complications of diabetes
8.06	335.2	196.9	0.94	3.02	3.8	8.36	0.86	63.14	21.5	1641.95	7	Ocular complications of diabetes
9.74	329.67	163.8	1.06	2.83	3.98	11.3	3.64	121.4	5	3.76	5.8	Ocular complications of diabetes
7.51	387.33	1682	1.09	2.64	8.96	5.83	2.84	148.6	6.3	5.44	7.37	Ocular complications of diabetes
8.74	277	255.78	1.32	4.76	5.44	14.51	2.96	102.66	5.6	4.99	8.96	Ocular complications of diabetes
14.55	323.67	130	0.9	3.7	4.21	6.95	1.05	82.6	32.5	7.45	6.67	Ocular complications of diabetes
8.18	508.67	159	1.25	3	3.89	8.88	1.15	123.07	6.8	18.23	10.3	Ocular complications of diabetes
6.68	303.5	233	0.64	3.48	8.12	7.76	0.92	67.04	131.6	78.27	7.05	Ocular complications of diabetes
9.5	324.67	105	0.9	1.62	6.05	12.74	1.66	107.77	14.8	12.44	7.7	Ocular complications of diabetes
8.1	325.09	242.4	1.15	2.86	4.37	19.27	0.9	71.16	45.84	638.01	7.05	Ocular complications of diabetes
7.03	399.33	91.8	0.71	2.13	3.64	7.55	1.73	86.53	390.5	119.34	7.63	Ocular complications of diabetes
10.88	248	89.9	0.79	4.26	8.2	20.57	0.95	68	3.2	162.79	8.17	Ocular complications of diabetes
13.64	343.67	184	1.42	2.34	4.94	19.92	0.94	61.4	39.7	6.4	6.7	Ocular complications of diabetes
7.84	369.4	149.8	0.83	2.57	4.83	17.33	1.54	81.4	61.5	26.09	7.92	Ocular complications of diabetes
6.48	332.56	132.37	1.12	2.71	5.23	13.26	2.25	126.63	8.5	7.6	8.69	Ocular complications of diabetes
5.74	290.67	56.25	0.76	1.04	5.78	8.95	1.5	93.6	72.5	8.53	9.03	Ocular complications of diabetes
8.86	355.71	88.2	1.07	2.98	5.86	6.28	1.21	113.8	17.15	27.03	6.76	Ocular complications of diabetes
14.25	391	204.25	0.97	2.44	5.04	16.38	0.93	55.32	3.4	81.3	8.03	Ocular complications of diabetes
5.18	414	105.6	0.66	2.42	5.18	17.09	2.14	116.07	9.2	6.15	5.75	Ocular complications of diabetes
7.2	275	81	1.25	3.32	4.41	16.99	0.68	82.1	11	413.32	6.72	Ocular complications of diabetes
10.93	348.2	218.75	1.01	2.7	3.98	12.4	1.06	105.11	343.42	49.31	8.19	Ocular complications of diabetes
8.21	297.33	285.6	0.84	4.03	4.59	8.52	1.33	145.57	5.4	4.24	6.23	Ocular complications of diabetes
7.48	404.79	147.43	1.1	3.24	5.2	12.59	1.68	120.86	98.28	43.56	7.72	Ocular complications of diabetes
8.7	368.25	228.8	1.3	3.36	3.98	6.98	1.75	100.3	2.6	22.22	7.65	Ocular complications of diabetes
8.59	446.2	187.7	0.99	2.42	4.33	7.4	1.45	106.83	17.7	10.07	8.48	Ocular complications of diabetes
12.53	289.71	225	0.91	2.01	3.48	6.28	4.88	167.03	184.7	5.72	9	Ocular complications of diabetes
7.23	425.33	220	0.92	2.26	7.57	7.07	2.05	91.3	4.3	114.25	7.1	Ocular complications of diabetes
7.78	320	105	0.96	2.13	3.61	5.52	2.04	70.07	97.8	10.85	6.85	Ocular complications of diabetes
8.04	246	81.6	1.17	2.35	4.65	14.83	2.27	131.62	195.9	2.92	6.4	Ocular complications of diabetes
9.18	312.83	212.4	1.01	2.34	5.13	19.26	1.03	91.35	259.05	85.58	7.33	Ocular complications of diabetes
10.07	327.67	202.8	1.34	2.67	4.23	19.64	0.91	61.02	46.45	9.98	9.82	Ocular complications of diabetes
8.9	460.33	139.2	1.13	3.63	5.63	15.75	0.92	74.6	14.8	29.76	5.97	Ocular complications of diabetes
6.54	313.67	934	1.28	5.47	3.82	12.95	1.01	87.8	99	35.09	6.87	Ocular complications of diabetes
6.9	277.8	123.2	1.38	2.5	4.35	8.54	1.81	95.18	11.3	747.17	9.44	Ocular complications of diabetes
7.76	381.33	81	1.22	2.73	4.04	7.98	4.66	213.83	12.75	74.71	9.75	Ocular complications of diabetes
9.48	358.33	9292	1.11	4.72	4.51	21.62	1.15	101.27	3.8	10.25	13.6	Ocular complications of diabetes
8.05	286.67	1113.4	1.05	3.2	6.28	12.28	0.86	68.45	22	15.39	8.53	Ocular complications of diabetes
8.11	344.33	709.8	0.99	2.77	4.04	6.83	0.94	56	9.3	402.12	8.77	Ocular complications of diabetes
9.77	280	153	2.04	3.19	5.19	9.9	0.81	317	84.7	188.58	8.3	Ocular complications of diabetes
9.05	336	114	1.05	3.15	3.09	11.13	2.03	133.65	14.6	29.62	8	Ocular complications of diabetes
9.74	317.62	171	0.97	2.32	4.01	7.27	1.52	96.19	47.15	53.15	7.82	Ocular complications of diabetes
5.48	243.33	154	0.86	2.42	5.31	10.66	1.75	82.13	6585.5	3.62	7.1	Ocular complications of diabetes
6.88	216	385	1.24	2.86	3.93	22.96	7.3	270.13	68.1	18.15	7.63	Ocular complications of diabetes
9.49	274.25	154	1.2	2.66	3.86	17.13	1.38	139.85	306.3	58.41	7.65	Ocular complications of diabetes
9.34	462.67	155	0.91	2.55	4.76	8.66	1.36	66.53	10	8528.96	6.43	Ocular complications of diabetes
6.9	191.67	83.3	1.83	4.07	4.21	9.15	1.14	79	14.4	115.33	8.57	Ocular complications of diabetes
7.57	572	311.4	1.14	3.03	3.22	10.95	0.86	200.3	8.9	2.19	7.8	Ocular complications of diabetes
7.39	405.33	213.2	0.88	1.84	4.18	9.2	1.13	66	6.6	5.44	8.57	Ocular complications of diabetes
8.4	408.38	1773.35	1.12	1.79	3.86	15.02	5.52	285.73	20.3	4.19	7.92	Ocular complications of diabetes
6.64	390.17	314.8	0.98	2.54	7.35	17.36	1.2	66.05	305.4	5.56	9.3	Ocular complications of diabetes
8.32	373.33	220.8	0.99	4.24	3.96	11.03	1.34	92.93	3.1	178.82	8.87	Ocular complications of diabetes
16.28	402.33	106.8	1.07	3.64	4.18	15.23	0.65	194.13	105.4	1086.1	6.23	Ocular complications of diabetes
8.68	374.5	76.7	1.27	2.66	4.6	15.18	1.87	66.4	2.6	453.42	7.92	Ocular complications of diabetes
9.43	356.92	186.27	1.09	2.89	5.78	9.63	1.25	110.59	15.67	18.09	9.05	Ocular complications of diabetes
8.76	348.33	416.6	0.78	2.15	4.31	13.76	1.12	181.77	52.9	8.16	9.92	Ocular complications of diabetes
7.23	385.33	233.6	0.98	2.1	3.65	21.57	2.57	94.93	13.4	5.9	7.2	Ocular complications of diabetes
12.58	461.67	144.4	0.99	3.21	4.9	15.99	1.76	244.9	6.3	4.46	6.43	Ocular complications of diabetes
6.91	382.75	2991.1	1.42	3	3.46	20.37	1.04	69.9	40.2	10.28	8.35	Ocular complications of diabetes
11.39	355.67	137.34	0.58	3.17	5.67	8.2	1.29	118.93	7.3	19.45	7.18	Ocular complications of diabetes
7.46	394.33	532.4	0.96	3.2	5.4	8.64	1.26	86.43	11.6	5.58	7.63	Ocular complications of diabetes
7.17	268.83	400.2	0.87	1.98	5.63	15.44	0.98	185.73	10.9	12.35	10.37	Ocular complications of diabetes
10.05	301.29	127.5	0.86	3.05	4.28	14.96	0.87	163.46	21.4	15.06	6.6	Ocular complications of diabetes
6.19	356	317.9	1.31	3.06	4.29	16.73	1.14	62.53	111.2	6.29	6.45	Ocular complications of diabetes
5.66	199.33	98.8	1.23	2.88	5.91	12.44	0.76	48.77	200.2	19.51	8.35	Ocular complications of diabetes
7.67	218.25	182	1.3	2.23	4.78	11.34	0.63	80.3	5.8	658.35	8.78	Ocular complications of diabetes
12.93	334.48	1046.35	1.1	2.97	5.29	7.53	1.7	206.81	4.13	48.32	8.5	Ocular complications of diabetes
6.8	395.67	140	0.83	3.06	3.61	16.82	5.61	227.8	2.7	6.81	8	Ocular complications of diabetes
8.01	294.33	196.5	0.76	4.19	3.7	14.52	0.7	74.57	150.6	3.41	6.17	Ocular complications of diabetes
7.12	382.5	72.6	1.11	1.8	4.28	18.25	0.78	133.2	10.2	16.31	7.58	Ocular complications of diabetes
8.75	467.67	332	0.96	3.83	2.84	13.57	1.35	57.13	9.7	8.08	11.3	Ocular complications of diabetes
12.16	302	129.8	1.35	3.68	4.49	23.07	1.71	65.27	48.6	6.97	6.8	Ocular complications of diabetes
6.24	447	134.9	1.09	4.78	4.4	10.01	1.21	247.65	1761.25	70.53	8.15	Ocular complications of diabetes
9.08	254.91	231	1.21	2.18	4.65	10	0.87	78.55	196.62	206.67	7.09	Ocular complications of diabetes
15.07	271.33	178.5	0.94	3.71	5.14	7.06	0.92	84.3	659.8	15.97	9.13	Ocular complications of diabetes
10.83	325	90.9	1.6	3.98	4.89	15.8	0.72	184.63	5.9	9.55	8.6	Ocular complications of diabetes
16.48	421.67	159	0.93	3.18	8.48	12.31	0.88	83	6.7	6.78	8.47	Ocular complications of diabetes
7.01	414	220.5	1.1	2.85	6.89	9.49	1	59.27	80	4.63	7.63	Ocular complications of diabetes
7.38	351.25	105.3	1.11	2.1	4.51	7.49	0.77	71.12	717.6	9.09	8.05	Ocular complications of diabetes
12.38	313	112.8	2.28	3.45	3.84	19.38	0.79	99.07	43.9	13.19	6.83	Ocular complications of diabetes
6.81	233.29	128.3	1.05	2.6	4.4	7.37	1.2	111.89	5.35	31.18	8.86	Ocular complications of diabetes
9.23	335.75	344.4	1.07	3.07	3.62	7.3	0.83	126.7	21.3	3.38	6.88	Ocular complications of diabetes
8.01	364	133.5	1.33	2.04	3.66	8.18	1.34	130.42	2.9	13.95	8.26	Ocular complications of diabetes
9.73	524	98.4	1.08	2.24	5.61	16.04	5.25	168.67	9.9	4.67	6.7	Ocular complications of diabetes
7.44	622	194.4	1.08	1.84	4.41	11.53	1.62	75.13	376	6.63	6.5	Ocular complications of diabetes
8.01	235.67	120	0.8	4.57	3.27	16.47	0.68	56.1	1.9	328.79	6.73	Ocular complications of diabetes
7.97	275	172.8	1.34	2.64	3.26	13.05	1.08	116.8	6.7	2.28	9.3	Ocular complications of diabetes
11.664	399.275	136.36	1.2154	3.9723	5.22365	14.9185	1.7161	96.9152	22.7117	999.833	6.8143	Ocular complications of diabetes
10.0564	330.544	215.58	1.01	2.52029	4.55407	15.8245	1.04502	98.2411	301.303	67.4157	7.76069	Ocular complications of diabetes
5.69359	407.439	105.771	0.814078	2.21456	5.15432	14.5477	1.83184	101.103	6.63203	4.82749	6.40055	Ocular complications of diabetes
9.17909	358.802	231.855	1.27686	3.23965	4.2994	8.55383	1.5903	93.8403	4.08125	27.8927	7.3306	Ocular complications of diabetes
9.80552	313.172	86.0469	1.0552	3.45904	4.79686	15.607	0.626105	61.8481	84.1732	177.686	8.00584	Ocular complications of diabetes
7.42191	350.814	105.699	1.10907	2.10877	4.51343	7.48766	0.770817	71.1918	717.285	9.12749	8.05589	Ocular complications of diabetes
6.93257	353.585	1485.04	0.988087	2.27503	4.84771	15.8119	1.01803	97.2491	2843.6	10.9264	6.93869	Ocular complications of diabetes
7.41731	378.179	249.563	1.03591	2.28171	3.63043	22.9678	2.15066	96.9009	11.499	6.74986	7.02388	Ocular complications of diabetes
7.06516	270.533	157.763	0.95301	1.0801	4.64689	21.5283	0.858059	55.4061	34.7466	9.67553	10.4141	Ocular complications of diabetes
8.04501	386.449	220.598	0.97234	3.74048	4.87074	10.031	1.51912	92.5188	3.40274	162.53	8.42346	Ocular complications of diabetes
10.6353	328.947	244.285	1.19906	2.83578	5.27647	14.3802	1.06047	73.7786	8.88737	44.9566	6.28408	Ocular complications of diabetes
11.7224	341.207	121.457	1.157	3.86754	6.4086	12.2652	2.76483	191.011	66.9181	988.644	6.89925	Ocular complications of diabetes
7.92668	423.608	201.796	0.929196	2.0994	4.24709	8.39498	1.27312	84.2606	11.5643	7.5107	8.52975	Ocular complications of diabetes
6.8544	328.003	3454.07	1.65096	2.81181	4.27264	17.8594	1.04855	67.6545	24.6742	20.1344	7.79826	Ocular complications of diabetes
9.67981	317.342	172.219	0.963509	2.34282	4.09084	7.27964	1.5082	95.6167	48.811	53.6441	7.80486	Ocular complications of diabetes
6.58336	289.206	136.752	0.880066	2.9365	7.3878	9.24016	2.12911	96.8627	33.0301	5.35407	6.62055	Ocular complications of diabetes
11.3251	327.235	1161.95	1.15808	2.88135	5.12492	10.6542	1.44321	171.444	8.63597	34.5392	8.34104	Ocular complications of diabetes
8.40446	369.853	147.098	0.992635	3.24282	5.44346	7.29382	2.21236	105.281	28.0936	8.83475	7.34182	Ocular complications of diabetes
11.2144	328.893	1016.19	1.14833	3.64119	4.89534	8.98513	1.51475	174.859	29.6002	44.7681	8.06239	Ocular complications of diabetes
10.0778	323.3	109.322	0.975442	2.74206	6.35102	10.3585	1.34442	91.1415	45.6179	1865.14	7.50534	Ocular complications of diabetes
8.58549	326.181	171.483	1.0369	3.37778	5.18267	9.26936	1.95943	110.222	31.3389	1380.52	7.08572	Ocular complications of diabetes
8.26455	455.858	156.191	1.2563	3.23926	5.42871	15.3356	1.1726	86.3736	15.2736	30.06	6.5423	Ocular complications of diabetes
12.0209	278.007	91.0738	1.68863	2.15436	5.55206	11.947	0.951261	71.9628	113.36	4.14009	9.28326	Ocular complications of diabetes
8.57383	369.263	70.9211	0.803002	1.05118	5.03503	10.1168	1.16269	71.7148	300.009	30.7652	6.76508	Ocular complications of diabetes
8.40488	274.742	175.711	0.865633	3.14295	5.79071	13.4091	2.66762	117.542	499.586	4.82429	7.25224	Ocular complications of diabetes
7.84171	357.243	3812.03	1.08075	2.90674	5.84258	14.3838	2.67729	116.104	215.412	231.731	7.30263	Ocular complications of diabetes
8.11189	380.677	132.765	1.16772	2.49322	4.75061	17.5963	1.43893	87.4738	1881.82	25.1337	7.23684	Ocular complications of diabetes
8.44295	468.605	177.407	1.08325	2.62802	4.1722	7.9308	1.34241	112.654	13.7908	12.9966	9.13274	Ocular complications of diabetes
9.09295	367.445	185.795	1.22812	2.16283	4.84159	15.0904	0.91	46.5359	38.656	7.25024	7.51537	Ocular complications of diabetes
7.02096	364.385	1971.49	1.06603	2.0516	5.28049	14.5094	1.38859	105.028	2812.75	8.68935	7.8506	Ocular complications of diabetes
8.75456	386.743	164.67	0.755481	3.56585	4.62677	13.7734	1.79743	100.572	102.113	14.5666	8.13001	Ocular complications of diabetes
12.1487	471.102	137.439	1.00362	3.06321	5.00744	15.9976	2.28814	233.364	6.84479	4.49178	6.47086	Ocular complications of diabetes
7.44375	199.366	84.2017	1.68791	4.09596	4.75512	10.7102	1.11404	77.4972	12.8698	121.814	8.51535	Ocular complications of diabetes
12.5793	322.602	122.723	0.917465	3.24299	4.03535	6.53374	1.33818	78.9527	51.5081	8.4397	6.7224	Ocular complications of diabetes
6.26042	391.86	501.209	1.09457	2.62299	4.84655	14.4563	1.68588	82.5776	14.1848	31.2102	7.11535	Ocular complications of diabetes
9.37326	359.715	8662.21	1.00622	4.43535	4.10971	20.7868	2.24709	135.238	43.1765	85.6763	11.7112	Ocular complications of diabetes
8.9431	432.715	337.289	1.09433	3.26749	3.48226	12.1176	1.17369	61.8819	29.3541	39.3495	9.53692	Ocular complications of diabetes
7.43023	234.043	86.0068	1.18537	2.48579	4.97282	14.2177	1.88313	110.393	197.002	7.17047	6.8996	Ocular complications of diabetes
7.92424	317.339	138.172	0.843092	4.06958	5.3777	10.9356	0.821079	131.477	173.982	181.518	7.34072	Ocular complications of diabetes
9.15332	403.243	128.769	1.14226	2.48734	4.6555	11.7094	0.805275	156.966	154.351	33.5199	9.32516	Ocular complications of diabetes
12.1611	302.057	129.712	1.35482	3.67881	4.48663	23.0509	1.70523	65.4452	48.5756	7.00225	6.80016	Ocular complications of diabetes
6.84349	217.803	111.555	1.34024	3.147	4.3293	8.03235	1.17767	99.6514	8.71756	62.4927	8.75209	Ocular complications of diabetes
7.68851	559.697	281.793	1.16137	3.02417	3.35016	10.5479	0.916339	185.296	8.49202	5.30615	8.28568	Ocular complications of diabetes
12.7872	307.54	134.802	1.32098	2.39146	4.71263	14.1656	0.80412	82.9472	284.002	30.1203	6.8022	Ocular complications of diabetes
7.60628	316.169	104.75	1.33635	2.56349	4.4492	11.1746	1.83381	83.7606	7.84798	630.615	8.83689	Ocular complications of diabetes
7.88734	372.31	148.788	1.06411	3.25543	5.40422	7.13686	2.37212	102.916	31.6952	6.99608	7.36985	Ocular complications of diabetes
6.96346	304.558	230.664	0.681952	3.35074	7.78099	9.0639	0.932472	69.7963	146.051	79.0988	7.08175	Ocular complications of diabetes
6.23722	356.104	317.149	1.30641	3.05144	4.27039	17.0017	1.13807	63.6195	108.311	6.36318	6.45331	Ocular complications of diabetes
6.79642	344.218	1197.14	1.01314	2.41989	4.63858	15.4971	0.952681	94.317	2757.17	11.3381	6.76224	Ocular complications of diabetes
8.62097	356.319	3503.22	1.03139	2.6987	5.39125	18.1708	4.30986	176.922	123.788	134.972	7.8809	Ocular complications of diabetes
7.26707	381.553	135.166	1.06704	2.82707	5.30145	8.41485	2.09875	95.1857	23.2264	5.25753	7.34392	Ocular complications of diabetes
7.55833	394.08	105.779	0.785475	2.17922	3.84017	10.5854	1.7825	83.196	349.875	82.262	8.48976	Ocular complications of diabetes
9.47806	352.695	182.786	1.08535	2.8807	5.50093	9.88892	1.62055	112.266	14.0157	15.8683	8.54611	Ocular complications of diabetes
8.64091	383.033	133.219	0.937639	2.25621	4.26616	16.6821	1.87602	76.2652	267.181	6.67232	10.1855	Ocular complications of diabetes
8.28403	392.66	1717.16	1.14738	1.93335	4.00335	15.4597	4.76943	254.385	20.0697	4.03699	7.92966	Ocular complications of diabetes
9.2626	372.116	135.154	0.99863	2.31071	4.31003	16.4733	1.73505	77.4198	269.017	9.7324	9.76979	Ocular complications of diabetes
8.92418	330.393	155.935	1.07502	2.79997	4.29281	11.7905	3.29215	122.709	5.87588	4.72097	6.52323	Ocular complications of diabetes
6.89883	194.841	84.7097	1.77408	4.00049	4.26087	9.32514	1.16369	78.4225	14.6136	111.352	8.55175	Ocular complications of diabetes
7.44474	358.01	72.7708	0.688849	4.48454	5.23347	14.317	1.27522	143.629	132.003	119.817	7.22706	Ocular complications of diabetes
12.2258	434.322	169.763	1.17072	2.93002	6.9246	13.4164	1.19478	92.9203	11.0051	17.7697	7.98394	Ocular complications of diabetes
8.31393	488.264	168.375	1.16507	2.81054	4.03373	8.39656	1.248	117.765	10.3605	15.5645	9.70549	Ocular complications of diabetes
7.61549	398.947	215.885	0.952295	2.10164	4.14557	8.81787	1.23672	71.9041	5.91148	8.32836	8.41164	Ocular complications of diabetes
5.94847	400.423	113.176	0.841934	2.31681	4.76725	14.6706	1.92277	119.967	7.48928	8.26803	6.43157	Ocular complications of diabetes
9.14031	305.915	93.5483	1.19104	1.91919	3.95313	9.34101	6.12718	214.129	36.0608	25.0285	7.94498	Ocular complications of diabetes
7.08162	394.63	162.979	0.986624	2.46026	5.21171	13.8056	4.0282	275.377	36.9923	53.3581	6.58718	Ocular complications of diabetes
11.0557	338.812	62.494	0.98684	2.71363	5.77942	10.102	1.43787	92.4011	70.5056	2766.03	8.65245	Ocular complications of diabetes
12.1303	284.287	98.9579	1.68506	2.31529	5.14068	11.1432	1.08131	68.3782	116.41	4.79174	8.84794	Ocular complications of diabetes
7.52937	200.444	91.3296	1.53383	3.86844	4.28404	11.0011	1.02071	76.2727	12.4255	73.5652	7.60743	Ocular complications of diabetes
8.15621	388.138	121.599	0.870888	2.23493	4.0667	14.0205	1.84192	79.423	303.9	40.3021	9.46272	Ocular complications of diabetes
9.60629	484.788	232.099	1.14389	3.35371	3.95784	7.09965	3.62759	324.238	17.1469	394.884	7.84333	Ocular complications of diabetes
7.35655	382.726	100.057	0.775045	2.20036	3.6692	8.8217	1.68354	93.608	379.323	111.252	7.63265	Ocular complications of diabetes
8.71405	470.848	331.372	0.965483	3.80563	2.85158	13.4902	1.33507	61.4914	9.67563	7.90057	11.1934	Ocular complications of diabetes
9.8839	326.287	226.851	1.17856	3.2759	4.46676	11.9649	0.845621	95.2642	13.2876	29.0438	8.06363	Ocular complications of diabetes
8.25109	247.218	82.253	1.19834	2.35041	4.68532	14.7343	2.21168	129.006	192.82	2.93684	6.52033	Ocular complications of diabetes
11.8635	322.379	143.922	0.848271	3.07986	4.54177	7.25542	1.24304	85.1894	552.398	57.1961	8.53177	Ocular complications of diabetes
10.3544	358.246	164.626	1.08578	2.47029	4.87769	18.4528	1.27989	72.7296	52.0492	17.554	7.3911	Ocular complications of diabetes
9.40383	323.045	103.276	1.1937	3.23423	3.98881	8.5765	1.08762	82.9243	25.3733	8.76295	6.58447	Ocular complications of diabetes
9.631	435.359	129.914	0.925052	2.4622	4.86787	10.0673	1.30983	67.8069	12.4835	7374.5	6.52282	Ocular complications of diabetes
5.90558	321.967	161.899	1.43258	3.33627	4.20424	8.50102	1.52811	121.833	1832.99	19.192	8.19894	Ocular complications of diabetes
8.93076	354.246	6917.74	0.857048	3.66295	3.33792	18.4614	4.54349	203.604	125.868	245.923	7.21625	Ocular complications of diabetes
8.39032	270.605	167.994	1.10563	2.48154	5.95767	11.4086	0.950144	83.37	7.71515	934.051	7.14498	Ocular complications of diabetes
5.5538	409.225	105.725	0.77214	2.27048	5.16131	15.2397	1.91572	105.177	7.331	5.18746	6.22348	Ocular complications of diabetes
8.51435	446.363	187.383	1.01677	2.4328	4.37597	7.82481	1.4564	106.69	17.6011	11.2601	8.41831	Ocular complications of diabetes
16.4563	351.908	232.139	0.992369	3.12656	4.87112	7.40571	1.29236	83.9652	219.844	19.1919	7.78277	Ocular complications of diabetes
11.106	318.162	109.35	1.66955	2.6405	4.8176	16.4428	1.17485	102.918	31.0276	12.8582	7.21485	Ocular complications of diabetes
8.8567	395.559	155.432	0.794334	3.51247	5.37885	11.8714	1.63465	104.305	116.091	7.65566	7.68808	Ocular complications of diabetes
14.3969	271.675	178.218	0.93249	3.65274	5.20571	7.70115	1.09648	87.6569	643.621	14.8445	8.94038	Ocular complications of diabetes
11.116	316.252	794.965	0.961318	2.7326	3.31338	20.3042	0.985486	98.4473	272.927	21.2804	7.12331	Ocular complications of diabetes
8.60434	365.97	71.7006	0.829616	1.04389	5.09881	10.1256	1.09711	70.634	320.95	23.1186	6.78827	Ocular complications of diabetes
11.2417	369.11	197.203	1.30425	2.52448	5.64537	16.1472	0.961704	60.6295	54.2777	5.75974	7.03641	Ocular complications of diabetes
7.37903	467.163	102.12	0.862988	2.33301	5.38782	16.5825	3.64307	141.492	9.53831	5.43471	6.20914	Ocular complications of diabetes
7.38056	388.403	124.035	0.931985	3.93606	5.41945	12.2265	1.37483	136.029	119.306	85.3856	7.64456	Ocular complications of diabetes
7.41287	376.709	374.648	0.866842	2.95149	4.63015	12.0855	1.0783	95.3629	14.5845	9.53117	7.13395	Ocular complications of diabetes
10.3884	311.429	206.3	0.824791	3.93084	4.05095	12.6276	0.77019	75.0289	170.172	8.00743	6.57494	Ocular complications of diabetes
8.05446	277.609	172.371	1.32664	2.64907	3.29436	12.9665	1.20215	117.019	6.61888	2.35062	9.13299	Ocular complications of diabetes
8.43793	401.201	113.768	1.09075	2.11774	6.58151	11.21	0.73434	120.389	126.657	16.6102	7.48019	Ocular complications of diabetes
9.39847	329.594	102.335	0.92697	1.83576	6.01986	11.7151	1.58861	108.727	15.1728	14.7547	7.55087	Ocular complications of diabetes
8.86275	458.632	145.028	1.11318	3.4846	5.47379	14.7466	0.983687	78.4729	15.1485	27.394	6.27161	Ocular complications of diabetes
7.12761	284.655	170.957	0.852991	2.14641	3.72727	11.8259	0.797008	96.7734	13.6761	3.67522	9.31974	Ocular complications of diabetes
7.37547	298.739	228.429	1.09898	3.11383	4.05082	18.559	1.1402	83.7663	27.1219	132.82	7.31698	Ocular complications of diabetes
7.67341	312.237	1457.29	1.27305	2.69695	4.68221	16.671	1.61702	104.543	35.6328	3.23058	8.14383	Ocular complications of diabetes
10.5607	370.485	366.386	0.910484	2.91325	5.16526	11.7861	2.87427	143.214	380.841	36.8628	7.7182	Ocular complications of diabetes
6.60155	370.943	630.46	1.55812	2.33902	4.14775	12.6973	2.17418	95.8465	19.8787	59.3109	6.88934	Ocular complications of diabetes
8.30722	330.957	184.942	0.985586	3.18832	4.45048	8.78781	1.37722	85.2895	26.1287	1518.96	7.04033	Ocular complications of diabetes
6.69133	366.354	195.807	1.21537	2.33446	3.92978	7.12811	1.12914	221.214	2.8429	53.0733	6.76321	Ocular complications of diabetes
8.51063	340.542	338.129	1.12679	3.06763	3.77855	9.53147	0.903357	111.515	42.5735	4.06861	6.77825	Ocular complications of diabetes
11.3143	305.476	125.011	1.2747	3.38072	4.32008	19.6813	1.77372	66.1968	58.0999	7.71918	6.80965	Ocular complications of diabetes
7.78887	341.206	339.774	0.866537	2.88428	5.44778	13.7789	3.41447	154.987	464.394	30.3305	7.52183	Ocular complications of diabetes
8.51236	340.779	230.651	1.06777	3.05038	4.28658	9.27908	0.908696	120.468	10.4927	14.6939	8.19451	Ocular complications of diabetes
10.1787	315.723	823.441	1.02659	3.29326	3.41714	18.798	0.990507	96.2666	237.304	24.1088	7.07143	Ocular complications of diabetes
15.9268	397.885	109.237	1.06471	3.59338	4.30784	15.0488	0.675952	188.918	100.774	1088.72	6.2151	Ocular complications of diabetes
9.76001	308.631	85.6763	1.04627	3.52916	5.00138	15.8338	0.636782	62.0678	83.1655	180.757	7.9517	Ocular complications of diabetes
12.5941	277.785	108.719	1.73535	2.56737	5.30489	12.7289	0.833002	68.7179	124.266	3.33907	8.97191	Ocular complications of diabetes
8.40605	362.699	84.1301	1.08044	2.67215	5.44779	9.4029	1.09782	118.861	15.3368	24.2332	6.97393	Ocular complications of diabetes
6.2181	272.389	154.494	0.959082	0.828108	4.5801	21.0607	0.790254	52.7688	35.7485	9.90526	10.3584	Ocular complications of diabetes
6.68102	332.035	130.548	1.10536	2.63745	5.28458	13.2254	2.21073	125.375	8.91935	7.92217	8.6241	Ocular complications of diabetes
8.37649	308.63	186.366	0.96923	2.27919	4.09973	15.4062	0.77973	73.7214	31.8447	7.1842	9.57449	Ocular complications of diabetes
7.88647	221.904	91.3873	0.990238	3.17465	4.27024	14.4837	0.983581	69.6063	11.4886	9.85246	6.33134	Ocular complications of diabetes
7.56547	279.636	171.915	1.10613	2.40297	3.48439	12.4622	0.944104	107.183	10.05	2.95	9.30948	Ocular complications of diabetes
7.88835	383.116	86.1444	0.968536	2.16269	6.44505	14.8633	1.36769	89.9275	87.3835	7.60765	6.21201	Ocular complications of diabetes
6.54845	334.84	133.326	1.11832	2.74086	5.23898	12.9133	2.2601	125.251	9.87466	7.52874	8.6165	Ocular complications of diabetes
9.45993	358.59	9173.59	1.09049	4.66648	4.43474	21.4633	1.35627	107.657	11.2034	24.4313	13.2449	Ocular complications of diabetes
7.21187	393.225	187.728	1.13688	2.52664	4.7217	10.8534	5.43803	255.627	131.187	11.2671	8.91284	Ocular complications of diabetes
7.34625	349.919	95.4533	1.07	2.71094	4.26995	17.167	0.939974	83.5581	2232.04	20.4928	6.32725	Ocular complications of diabetes
8.95844	304.392	127.605	1.23583	3.6854	6.881	10.3501	3.4119	170.702	40.6147	902.002	7.6699	Ocular complications of diabetes
8.22032	334.889	119.93	1.0726	3.00795	3.78086	11.8176	2.10102	131.384	12.6307	22.5112	8.22275	Ocular complications of diabetes
12.6019	414.699	182.124	0.908668	2.60831	6.64548	10.9832	0.986658	75.7472	6.65734	6.20831	8.51266	Ocular complications of diabetes
11.6321	310.109	116.057	2.10524	3.39089	4.31545	18.0307	0.966045	99.1291	42.6407	12.1042	6.78759	Ocular complications of diabetes
11.1027	299.829	131.376	1.26882	3.54973	5.06583	20.391	1.79496	71.7381	45.8625	6.54899	6.74336	Ocular complications of diabetes
7.50263	400.099	251.249	0.976413	2.41029	3.50472	20.1351	2.35118	88.1502	12.7364	6.29101	7.93538	Ocular complications of diabetes
13.7383	319.679	123.566	1.4162	3.60648	4.0716	11.5996	0.952744	88.7608	36.7643	9.59711	6.72985	Ocular complications of diabetes
8.4224	324.567	410.925	0.862604	2.2775	4.24176	15.4121	2.22976	197.637	55.6295	9.95394	9.50878	Ocular complications of diabetes
8.9238	343.946	391.437	0.881069	2.47063	4.06952	11.5086	1.01893	162.577	41.8869	6.4941	8.86051	Ocular complications of diabetes
7.25274	379.681	235.336	0.973799	2.20128	3.82361	18.5627	2.26204	104.034	11.7259	5.98267	7.26614	Ocular complications of diabetes
13.7053	308.328	227.137	0.934657	2.34423	3.89642	6.61697	3.80607	142.165	195.22	9.75271	8.63563	Ocular complications of diabetes
9.28392	308	128.545	0.915793	2.97704	4.48386	14.5952	1.16613	155.557	18.6318	13.4592	7.04849	Ocular complications of diabetes
9.02166	445.017	243.895	1.05659	3.18383	3.99013	11.411	2.88032	229.486	21.2168	507.234	7.49837	Ocular complications of diabetes
16.5013	358.67	228.966	0.997662	3.19299	4.97078	7.87197	0.996236	76.2739	224.799	19.891	7.77052	Ocular complications of diabetes
8.48891	298.326	126.6	1.26871	3.41502	6.30368	9.93725	3.04651	153.475	33.9281	866.685	8.07366	Ocular complications of diabetes
11.688	352.33	172.49	1.22143	2.41741	4.90298	19.0483	1.14193	68.1311	47.0369	13.0268	7.1106	Ocular complications of diabetes
11.6931	309.31	95.9589	0.894916	3.28953	5.49187	17.7045	0.825413	65.3771	9.16708	114.535	9.00932	Ocular complications of diabetes
12.3962	330.241	69.2597	1.0201	2.47363	4.80846	12.8864	1.08677	67.45	15.4294	3332.5	6.9426	Ocular complications of diabetes
7.63229	321.325	1661.91	1.16731	2.80269	4.25924	9.93871	6.34017	188.291	140.218	3.17184	9.16601	Ocular complications of diabetes
9.20047	311.405	147.324	1.11144	2.53056	3.99284	17.0176	1.55372	118.227	292.811	40.6771	8.53562	Ocular complications of diabetes
11.3517	290.914	217.57	0.870896	2.57831	3.53735	8.42812	3.7903	142.926	175.81	5.1178	8.26223	Ocular complications of diabetes
7.72315	435.239	125.277	1.04536	3.52006	4.71746	16.0666	1.28441	166.756	1828.98	52.2758	7.46051	Ocular complications of diabetes
8.22147	433.648	195.531	0.956218	2.24188	4.28393	7.9528	1.35172	94.2907	14.2911	8.64808	8.50764	Ocular complications of diabetes
8.37227	354.247	126.707	1.23247	2.42665	3.46145	9.20759	1.58035	131.545	6.97554	19.4084	8.16943	Ocular complications of diabetes
9.7187	276.071	153.1	1.21014	2.64986	3.91195	16.9609	1.34199	136.305	304.843	56.6469	7.59678	Ocular complications of diabetes
6.91372	193.263	83.0923	1.7916	4.01631	4.20687	9.39727	1.14	78.5051	14.3726	111.016	8.48692	Ocular complications of diabetes
8.99245	299.904	127.555	1.48841	3.18226	5.9936	13.2684	1.58741	99.3377	38.1959	8.27164	6.63792	Ocular complications of diabetes
6.5681	288.645	137.831	0.924215	2.97736	7.4382	8.83105	2.12888	99.9307	33.1679	5.59717	6.57651	Ocular complications of diabetes
7.81007	307.717	223.688	0.80725	2.96469	6.76844	12.9583	0.969723	78.0288	189.211	81.5743	7.17657	Ocular complications of diabetes
7.56832	334.017	124.591	1.09036	2.89633	4.32377	12.358	2.15684	129.603	11.0832	16.9248	8.39781	Ocular complications of diabetes
7.92085	221.341	92.1107	0.997815	3.2003	4.27782	14.431	0.975129	69.7811	11.3691	10.1022	6.32493	Ocular complications of diabetes
7.10954	460.648	102.547	0.838112	2.34367	5.36235	16.6447	3.45887	138.376	9.49685	5.52237	6.15287	Ocular complications of diabetes
7.21109	287.618	103.336	1.03246	2.33126	4.22721	7.377	1.69651	64.3541	125.279	13.1739	7.25253	Ocular complications of diabetes
7.71087	336.737	1772.87	1.11128	2.72337	4.00829	7.40473	8.46841	240.326	174.35	3.27407	9.49016	Ocular complications of diabetes
6.15004	264.291	142.699	1.00001	2.52501	5.14749	11.2375	1.53249	77.0522	6727.72	13.4906	7.25751	Ocular complications of diabetes
7.49563	290.505	139.097	1.24158	2.86493	4.30386	10.0584	1.48702	97.6003	148.198	758.088	8.69337	Ocular complications of diabetes
9.06383	379.075	393.129	1.24146	2.52721	4.32615	9.67414	0.931329	66.7956	50.2452	125.033	7.32192	Ocular complications of diabetes
6.94288	298.111	231.335	0.845923	3.2697	6.34118	12.8248	1.00763	73.9625	86.8885	100.133	7.09819	Ocular complications of diabetes
9.22793	268.503	196.272	1.17421	2.49256	4.69295	11.3314	0.810351	74.5416	170.572	200.717	7.29281	Ocular complications of diabetes
10.435	309.683	189.157	1.12205	2.39122	4.98593	17.7233	0.949961	88.9616	266.814	67.9715	7.16352	Ocular complications of diabetes
7.22395	330.99	4015.43	1.33108	2.90776	5.91493	12.7538	1.54094	76.0594	200.568	222.544	6.98601	Ocular complications of diabetes
8.22847	385.128	1690.24	1.1605	2.00203	4.07203	15.6704	4.40982	239.367	19.9593	3.96368	7.93429	Ocular complications of diabetes
8.92376	436.217	336.759	1.08087	3.32384	3.41793	12.2631	1.19135	61.4059	27.3853	36.217	9.71354	Ocular complications of diabetes
10.3125	394.987	106.323	0.952746	2.68893	5.36379	9.01266	1.42946	82.4369	47.4029	5333.29	7.80322	Ocular complications of diabetes
11.9037	413.444	186.286	0.904828	2.50539	6.31521	10.7443	1.00586	74.4415	6.64966	6.10539	8.52034	Ocular complications of diabetes
7.36665	367.065	328.303	1.29831	2.83792	4.32117	14.1507	1.05818	64.8365	89.8957	36.0101	6.70325	Ocular complications of diabetes
7.96154	371.343	71.6019	0.917622	2.42999	5.099	17.8895	1.89593	92.1868	77.6779	11.3085	6.41249	Ocular complications of diabetes
11.9901	452.154	149.459	1.013	3.12201	4.80201	15.1041	1.69701	242.675	5.95005	9.40225	6.462	Ocular complications of diabetes
9.40204	456.847	149.651	0.913209	2.53128	4.783	8.96005	1.3493	66.8022	10.5295	8282.82	6.44979	Ocular complications of diabetes
7.99517	360.192	58.8789	0.859221	2.78738	3.92292	20.339	2.32367	97.2353	72.3727	21.0207	6.63731	Ocular complications of diabetes
15.239	388.37	110.148	1.08987	3.69197	4.68901	14.5528	1.13303	193.418	96.6107	1063.84	6.38286	Ocular complications of diabetes
7.85852	269.717	377.415	0.972923	2.42008	5.17927	20.9623	0.987098	146.318	10.7935	16.2043	8.98942	Ocular complications of diabetes
6.10473	424.07	95.9261	1.0095	1.91672	3.79123	12.3717	1.80873	195.555	5.71751	5.83947	6.78392	Ocular complications of diabetes
9.5302	348.112	179.007	1.0803	2.87061	5.19819	10.1698	2.02252	114.084	12.2211	13.4581	7.9995	Ocular complications of diabetes
9.9996	316.622	108.764	1.59693	2.76693	3.72098	12.2077	1.43685	84.0631	71.7921	11.9791	6.84035	Ocular complications of diabetes
7.83177	222.8	90.2369	0.978187	3.13386	4.25819	14.5676	0.997023	69.3282	11.6786	9.45523	6.34153	Ocular complications of diabetes
9.1509	403.181	128.807	1.14168	2.4875	4.65582	11.7197	0.806628	156.827	154.18	33.5062	9.32257	Ocular complications of diabetes
7.94633	324.102	114.229	1.42825	2.85559	4.61415	12.5289	0.946027	64.716	6667.85	39.8436	7.77402	Ocular complications of diabetes
8.23254	314.849	193.422	1.08976	3.16724	4.29168	14.9866	0.984342	89.1067	221.65	719.454	7.41749	Ocular complications of diabetes
11.0947	318.208	109.319	1.66411	2.63328	4.82632	16.4166	1.17828	102.953	30.9128	12.8553	7.21828	Ocular complications of diabetes
7.79022	272.249	205.08	1.17533	2.99811	5.51158	12.2597	1.82857	220.467	7.36164	9.923	7.81478	Ocular complications of diabetes
8.69005	350.805	422.831	0.789685	2.2065	4.36865	13.4845	1.12753	176.64	50.6778	8.02118	9.79679	Ocular complications of diabetes
9.56177	340.302	119.105	0.947209	3.15437	3.65426	10.4892	1.86816	130.431	13.0035	27.3958	7.82066	Ocular complications of diabetes
8.20629	360.105	136.938	1.29936	2.12964	3.69631	8.53401	1.60097	129.397	3.13828	12.7938	7.98088	Ocular complications of diabetes
10.7718	350.626	212.924	1.00517	2.67099	3.99865	12.7039	1.11733	103.125	338.121	46.3427	8.33229	Ocular complications of diabetes
14.3127	254.914	188.089	0.910816	3.31811	5.23541	25.3242	1.48889	79.054	25.4747	7.60099	10.85	Ocular complications of diabetes
5.77067	318.028	146.971	0.962604	2.00806	7.01133	7.9421	3.99661	216.141	18.15	5.50652	8.82906	Ocular complications of diabetes
8.51737	446.356	187.396	1.0157	2.43229	4.37414	7.80786	1.45615	106.696	17.605	11.2126	8.42078	Ocular complications of diabetes
8.01007	280.963	85.5472	1.05481	1.5117	4.07008	9.8197	1.23467	82.7877	38.2278	7.68241	7.93919	Ocular complications of diabetes
6.63765	387.663	264.728	1.19536	2.94536	5.70938	12.7776	1.06357	60.7503	94.1674	5.38378	7.09418	Ocular complications of diabetes
7.51832	389.82	85.1959	0.739417	1.78876	4.08125	8.36191	1.55056	81.8439	361.877	91.3234	7.35642	Ocular complications of diabetes
5.24082	413.013	104.566	0.674107	2.40056	5.15179	17.1264	2.09737	116.607	9.23135	6.4685	5.80737	Ocular complications of diabetes
6.55689	304.149	149.531	1.48192	2.95697	4.31598	9.66058	1.37538	83.548	3504.25	18.6681	8.06025	Ocular complications of diabetes
6.93195	266.646	112.818	0.464997	2.34848	5.29338	13.9535	1.65055	64.4952	18.8892	11.6411	7.83099	Ocular complications of diabetes
7.43236	396.292	246.7	0.977337	2.33032	3.54216	20.5049	2.40758	89.8976	12.9074	6.19023	7.74584	Ocular complications of diabetes
8.52798	314.608	1363.42	1.25931	2.72684	4.83722	16.0993	0.995676	109.806	16.4892	10.5213	8.06399	Ocular complications of diabetes
6.93565	298.259	231.381	0.840263	3.27548	6.39007	12.6856	1.00522	73.7722	88.1174	99.532	7.09687	Ocular complications of diabetes
7.71397	296.371	204.624	0.733291	4.03197	4.68379	13.0154	0.748967	72.894	146.371	20.0721	6.36587	Ocular complications of diabetes
7.66921	372.129	409.222	0.752234	2.43162	4.74632	14.5612	1.1795	137.9	35.6457	10.5875	8.89267	Ocular complications of diabetes
11.6865	303.946	127.119	1.30784	3.51244	4.39487	21.1728	1.74567	65.7889	53.9187	7.38944	6.80541	Ocular complications of diabetes
7.48017	238.952	80.6389	0.895447	2.55046	4.03177	14.6786	1.14	68.2114	15.5032	5.5452	6.61127	Ocular complications of diabetes
6.02954	368.312	151.891	1.3056	3.87141	4.2768	9.06035	1.4102	168.469	1806.4	38.2213	8.1808	Ocular complications of diabetes
7.63904	321.998	202.974	0.87032	2.48102	4.79211	15.0834	1.12128	99.2878	76.3793	22.7092	8.45642	Ocular complications of diabetes
7.41777	297.975	1038.29	1.1463	4.15044	5.25001	12.5605	0.922804	76.5517	54.2395	23.6383	7.83497	Ocular complications of diabetes
9.0904	330.492	336.353	1.03852	3.20139	3.75276	7.46697	0.898431	129.283	19.1239	3.4977	6.79104	Ocular complications of diabetes
7.20813	227.465	78.6341	0.967247	2.86391	4.13957	14.7051	1.14	67.8811	13.7837	18.4024	6.70364	Ocular complications of diabetes
9.05781	310.107	150.683	1.0168	2.98006	6.99858	11.3038	1.81012	110.238	18.3216	1093.24	6.23006	Ocular complications of diabetes
7.17908	382.392	73.3754	1.12015	1.88584	4.25785	17.302	1.13815	140.643	10.4354	21.7007	7.7803	Ocular complications of diabetes
8.01254	380.194	78.5121	0.769189	1.44341	4.52783	9.18361	1.36895	77.1012	332.909	62.9685	7.07954	Ocular complications of diabetes
8.39585	381.423	136.26	0.815065	2.32962	3.75907	9.24856	1.49535	93.0371	374.012	94.8142	7.82612	Ocular complications of diabetes
8.94042	319.286	183.169	0.932064	2.38128	4.30766	10.2436	1.36825	97.3689	58.2741	41.5648	8.06221	Ocular complications of diabetes
7.28298	372.166	237.646	0.96555	2.33602	4.0546	14.5617	1.85232	116.147	9.4985	6.09267	7.35413	Ocular complications of diabetes
7.17459	361.394	2530.6	1.30282	2.94708	3.67545	15.0479	4.01098	131.807	99.4307	7.58117	8.86784	Ocular complications of diabetes
9.37254	306.926	102.788	1.22542	2.19783	4.17034	7.57851	1.68905	69.4507	104.613	8.63223	7.58139	Ocular complications of diabetes
9.23421	269.08	194.798	1.17269	2.50583	4.69477	11.3879	0.807819	74.3714	169.467	200.464	7.30142	Ocular complications of diabetes
7.90489	321.444	198.928	0.882933	2.46065	4.69314	14.0947	1.17173	98.8958	72.6808	26.561	8.37589	Ocular complications of diabetes
9.66255	414.414	204.917	1.45183	3.29745	4.38127	8.06197	2.65934	321.751	40.361	323.989	8.00026	Ocular complications of diabetes
9.79632	310.095	124.075	0.9082	3.07537	3.97812	13.9884	1.16427	155.898	19.675	18.7536	6.95516	Ocular complications of diabetes
12.7113	335.72	232.881	0.854127	3.3313	6.26423	7.6113	0.943792	72.53	186.024	43.8728	7.41877	Ocular complications of diabetes
8.24434	512.378	323.172	1.03713	3.48718	3.00284	12.4473	1.14002	118.482	9.35718	5.55598	9.80016	Ocular complications of diabetes
8.2445	353.533	304.61	1.15151	2.83289	3.59036	21.5786	1.00783	108.383	10.4077	7.49981	6.6503	Ocular complications of diabetes
6.37244	301.5	154.218	1.48905	2.97042	4.2764	9.27979	1.43238	86.048	3084.27	15.8569	8.09825	Ocular complications of diabetes
8.28101	311.103	175.507	1.06772	3.27962	4.26304	13.42	1.01519	95.6709	285.955	749.243	7.5519	Ocular complications of diabetes
8.52467	378.033	172.275	1.09792	2.13836	4.99373	14.5094	1.07115	51.7804	42.5226	11.3769	7.03439	Ocular complications of diabetes
6.9725	232.851	389.848	1.12198	2.57931	4.47223	20.5614	5.28417	243.21	49.8555	16.3	8.50395	Ocular complications of diabetes
6.95076	341.799	202.553	1.22	2.52001	4.41876	8.19878	1.08725	223.398	3.79753	43.4753	6.85688	Ocular complications of diabetes
7.29872	379.282	376.548	0.85408	2.94405	4.6936	12.3861	1.0939	93.3944	14.1627	9.91757	7.1499	Ocular complications of diabetes
8.02387	428.335	284.993	0.969554	3.00355	3.22695	17.3917	1.93281	75.1876	11.4675	7.03858	9.34137	Ocular complications of diabetes
12.0484	314.119	111.739	2.15898	3.42596	3.85658	18.1764	0.823157	97.2713	41.836	12.6968	6.80265	Ocular complications of diabetes
7.30727	299.175	215.786	0.696596	3.81486	6.0354	10.9482	0.816241	70.5914	140.561	42.9638	6.63497	Ocular complications of diabetes
8.61341	321.946	115.466	1.32075	3.11606	5.8194	12.3573	2.15554	198.436	11.2669	7.77848	8.70036	Ocular complications of diabetes
9.97493	358.028	84.5103	1.17427	2.89979	5.4429	12.2958	0.824988	93.0575	9.65028	9.82476	8.25192	Ocular complications of diabetes
6.8458	232.842	127.737	1.05133	2.62166	4.39978	7.50878	1.19227	111.017	5.44392	30.7959	8.80188	Ocular complications of diabetes
8.54474	371.536	272.154	0.99332	2.61104	5.85374	15.1578	1.13784	83.3924	322.281	24.9848	8.80717	Ocular complications of diabetes
8.55853	361.319	6144.12	0.87294	3.52444	4.11192	16.6577	3.83676	172.022	179.55	272.513	7.14287	Ocular complications of diabetes
6.07731	424.112	95.5584	1.00477	1.87653	3.8017	12.8165	1.64094	192.06	5.60832	3.31938	6.69036	Ocular complications of diabetes
8.45906	273.442	173.817	1.30684	2.68823	3.40845	13.9965	1.10788	113.909	8.15438	2.68617	9.42057	Ocular complications of diabetes
7.71132	372.893	149.432	1.06897	3.20419	5.3447	7.90906	2.35801	100.389	35.3052	7.92827	7.42368	Ocular complications of diabetes
11.4572	337.242	100.623	0.93735	2.48653	4.57092	15.3247	0.987691	75.0734	12.9325	69.7805	9.00727	Ocular complications of diabetes
8.08932	392.971	2450.04	1.11695	2.16769	4.54532	14.1428	4.35952	223.088	96.2645	90.9582	7.62759	Ocular complications of diabetes
8.69513	349.191	407.103	0.810174	2.19526	4.25493	14.7263	1.11623	175.751	49.4074	8.21884	9.66729	Ocular complications of diabetes
8.99226	380.303	335.641	1.26338	2.53322	4.23869	12.8459	0.95327	74.0232	48.2225	70.3316	7.01191	Ocular complications of diabetes
9.40195	359.342	8831.5	1.03412	4.51186	4.21731	21.0108	1.95219	126.108	32.5922	65.4019	12.2189	Ocular complications of diabetes
7.31926	556.425	164.185	0.971037	1.9254	4.18324	10.3579	1.65239	78.4872	380.27	39.8224	6.83278	Ocular complications of diabetes
12.3633	313.056	112.747	2.27391	3.44879	3.84083	19.3195	0.791667	98.9795	43.7962	13.1652	6.82862	Ocular complications of diabetes
8.37669	312.787	325.303	0.821816	3.46022	4.50514	10.1081	1.26635	156.541	19.7961	5.42805	7.34835	Ocular complications of diabetes
9.25831	361.206	7984.04	0.894471	4.12883	3.67867	19.8896	3.42845	171.816	85.578	166.897	9.67737	Ocular complications of diabetes
8.6369	280.991	150.809	0.914742	3.06624	6.9327	13.2783	1.97334	93.9828	31.9705	5.51029	7.65676	Ocular complications of diabetes
9.19678	395.953	167.949	0.758136	3.9078	4.53932	12.0063	1.82	114.275	124.937	11.2071	8.33339	Ocular complications of diabetes
6.67613	369.758	632.418	1.55637	2.35726	4.15537	13.1289	2.24749	99.7422	19.369	50.1651	6.88923	Ocular complications of diabetes
12.1915	290.508	225.463	0.894377	2.09506	3.74849	6.36564	4.65086	161.244	181.627	9.91803	8.88717	Ocular complications of diabetes
9.05748	343.214	151.846	1.16652	2.51833	3.85375	10.0691	2.7326	124.959	4.1715	7.78018	6.77052	Ocular complications of diabetes
7.86216	228.152	176.31	1.28932	2.41682	5.07144	11.2824	0.969484	91.9546	10.2944	688.469	8.61453	Ocular complications of diabetes
8.56412	293.351	169.779	1.24602	2.70378	3.50168	12.4626	1.93929	118.344	6.12938	2.77678	8.12519	Ocular complications of diabetes
7.99611	371.368	154.924	0.891085	2.47159	4.86733	16.6869	1.4331	74.6467	57.1732	22.7354	7.71808	Ocular complications of diabetes
7.63127	331.539	143.47	1.09881	2.75238	4.78856	12.5678	2.74088	124.783	7.26397	6.2439	7.66939	Ocular complications of diabetes
9.34022	360.143	8467.32	0.974106	4.34726	3.98584	20.529	2.58659	145.75	55.362	109.018	11.1267	Ocular complications of diabetes
7.23505	396.021	181.967	1.09824	2.53147	4.8975	11.8087	5.55298	262.775	123.904	15.9055	8.63852	Ocular complications of diabetes
8.60277	362.874	203.455	1.11554	2.38437	4.21406	8.67304	5.17362	224.852	152.768	5.11073	9.21288	Ocular complications of diabetes
13.6369	430.509	169.342	0.951621	2.90614	6.98457	10.5407	1.0854	91.587	10.6638	7.96554	8.4736	Ocular complications of diabetes
9.72947	341.533	196.873	1.30101	2.49323	4.44316	18.0543	0.91	55.9718	43.7335	9.02858	9.01675	Ocular complications of diabetes
8.04929	269.963	371.102	1.00144	2.54202	5.05438	22.4924	0.989065	135.398	10.764	17.2722	8.60689	Ocular complications of diabetes
9.60666	275.179	153.541	1.20517	2.65483	3.8865	17.0437	1.36061	138.042	305.557	57.5106	7.62285	Ocular complications of diabetes
7.27113	370.37	98.2883	0.747084	4.70208	5.66095	11.8265	1.03899	152.723	142.445	131.414	7.56155	Ocular complications of diabetes
9.07544	304.185	126.349	0.921681	2.82795	4.01272	14.8079	2.60118	178.786	16.1777	12.7696	8.03511	Ocular complications of diabetes
10.5528	315.781	109.702	1.75567	2.92567	3.74864	13.8746	1.28652	87.5507	65.3101	12.2605	6.83794	Ocular complications of diabetes
8.78085	304.59	102.318	1.14123	2.05799	3.86329	10.799	5.88195	210.506	29.259	19.5143	8.47882	Ocular complications of diabetes
6.04499	299.948	56.4831	0.77465	1.25842	5.52162	10.5176	1.61853	93.6932	71.9806	9.36108	8.70636	Ocular complications of diabetes
11.7156	320.996	753.559	0.941816	2.136	3.27239	21.2543	1.07296	100.514	289.619	20.777	7.15485	Ocular complications of diabetes
8.61258	369.266	229.085	1.28097	3.28507	3.96038	7.84764	1.79876	99.9807	3.24226	21.2495	7.62324	Ocular complications of diabetes
8.73502	282.163	315.001	1.02668	3.55748	4.45583	21.634	1.13749	104.216	8.43348	15.3064	6.37584	Ocular complications of diabetes
8.99866	306.772	167.57	1.17727	2.75042	3.67844	12.033	2.56778	119.473	5.71202	3.14012	7.26593	Ocular complications of diabetes
12.0567	314.091	111.765	2.162	3.42656	3.85616	18.2064	0.822329	97.3161	41.8875	12.7091	6.80333	Ocular complications of diabetes
9.47024	329.909	161.199	1.06496	2.82007	4.08344	11.4622	3.52498	121.833	5.28962	4.07775	6.03914	Ocular complications of diabetes
8.21623	405.219	1923.55	1.157	1.93924	3.81066	15.6799	4.96744	259.11	22.7544	4.94113	7.97304	Ocular complications of diabetes
8.11258	384.877	221.805	1.11167	2.67841	4.06968	7.97547	1.47198	84.9195	4.39365	14.6956	8.06254	Ocular complications of diabetes
9.61132	478.494	229.668	1.17143	3.34868	3.99571	7.18571	3.54099	324.015	19.223	388.544	7.85736	Ocular complications of diabetes
7.97987	269.921	125.505	0.877576	1.87329	4.81727	18.0404	0.968398	46.4826	26.2446	8.23853	10.9682	Ocular complications of diabetes
7.49483	409.774	209.658	1.01549	3.11465	6.36514	10.066	1.20461	70.4855	89.2184	5.61967	7.76344	Ocular complications of diabetes
9.27238	236.001	98.1755	1.53263	2.63021	5.71785	12.4688	0.803233	57.9931	162.107	11.7376	8.82076	Ocular complications of diabetes
9.51779	326.454	220.918	1.17191	3.44868	4.10809	11.1773	0.774567	104.34	14.8175	21.9835	8.76337	Ocular complications of diabetes
8.23712	314.495	191.729	1.08767	3.17786	4.28898	14.8386	0.987257	89.7269	227.726	722.269	7.43019	Ocular complications of diabetes
6.83025	300.42	232.048	0.757698	3.3598	7.10329	10.6549	0.970084	70.9967	106.044	90.766	7.07755	Ocular complications of diabetes
7.56007	358.688	261.139	1.04039	2.65288	4.13238	14.7029	1.07607	124.439	5.81089	7.33749	7.14666	Ocular complications of diabetes
8.55179	269.783	92.925	1.10704	1.85425	3.57446	11.0406	1.14	76.7843	23.8987	7.0127	7.36208	Ocular complications of diabetes
9.74686	297.044	133.398	1.16471	3.38267	5.8043	16.9553	1.90391	80.0333	42.3517	6.00905	6.67072	Ocular complications of diabetes
7.73415	228.174	175.312	1.29809	2.25731	4.76857	11.5839	0.708755	79.4172	5.59676	645.335	8.72538	Ocular complications of diabetes
10.4102	353.115	60.225	0.968895	2.23019	5.13882	14.0524	1.14895	71.3078	19.9589	3842.81	6.80736	Ocular complications of diabetes
8.19391	370.854	147.786	1.02174	3.24795	5.42748	7.22991	2.27741	104.318	29.56	8.08614	7.35323	Ocular complications of diabetes
7.93174	368.775	149.529	0.830957	2.58545	4.82152	17.1881	1.5333	81.4164	61.1035	25.8352	7.90291	Ocular complications of diabetes
9.31359	304.843	93.7664	1.2209	2.0475	4.02084	9.87305	5.76854	211.916	34.5639	22.2083	7.93426	Ocular complications of diabetes
7.31734	374.727	323.779	1.03511	2.78391	4.14416	23.2436	1.13166	92.4817	7.4632	10.5862	6.8043	Ocular complications of diabetes
6.70435	282.505	129.512	0.673204	2.65939	6.59938	11.1058	1.96908	83.0459	27.4877	8.53508	7.24505	Ocular complications of diabetes
11.3996	290.865	217.872	0.872487	2.55519	3.53502	8.34074	3.83463	143.907	176.172	5.14229	8.29225	Ocular complications of diabetes
9.25319	337.708	116.027	1.00919	3.15174	3.31403	10.8756	1.96574	132.372	13.9661	28.7369	7.9288	Ocular complications of diabetes
7.71144	325.272	225.715	1.06022	3.51441	4.01851	15.8809	1.21127	87.0258	18.5772	149.182	7.86939	Ocular complications of diabetes
7.41828	341.724	2106.47	1.1949	2.89834	3.87389	10.1462	6.74731	188.824	153.983	5.0955	9.34479	Ocular complications of diabetes
10.7754	355.68	125.403	0.69903	3.12385	5.71615	7.7336	1.27057	117.684	9.69275	21.2913	7.07797	Ocular complications of diabetes
11.6579	396.415	207.632	0.935993	2.21329	4.71505	13.667	1.00557	59.3554	4.60912	52.6363	8.23404	Ocular complications of diabetes
11.0133	390.021	134.925	1.25857	3.61561	4.49419	14.3153	1.26358	75.4937	14.2446	952.388	7.35298	Ocular complications of diabetes
8.743	398.896	181.746	0.797917	3.796	5.01391	11.5489	1.73136	99.3596	112.951	8.16755	8.10697	Ocular complications of diabetes
13.5694	303.364	118.376	1.05977	2.93766	4.09942	10.0967	0.942341	61.3884	11.619	2197.81	7.12725	Ocular complications of diabetes
8.82422	328.918	204.815	0.999344	2.4778	5.00527	18.1358	0.983516	89.5622	72.7505	11.5131	8.11427	Ocular complications of diabetes
7.62737	381.572	79.2593	1.1972	2.53728	4.08973	10.1082	3.85596	197.121	12.2216	62.6079	9.30032	Ocular complications of diabetes
11.8198	313.852	111.85	2.11925	3.28925	3.81199	17.6921	0.942224	95.5384	50.4639	12.905	6.83244	Ocular complications of diabetes
10.7992	299.205	131.829	1.24551	3.51233	5.23115	19.6218	1.81935	73.5952	45.0765	6.42811	6.7271	Ocular complications of diabetes
9.02868	303.894	96.4949	1.17921	1.89516	4.09397	9.32059	6.07823	214.24	36.023	22.4076	7.92455	Ocular complications of diabetes
7.26792	369.84	97.5315	0.74165	4.72459	5.66805	11.8148	1.02912	153.214	143.125	132.767	7.55911	Ocular complications of diabetes
10.7601	324.63	91.6498	1.58691	3.94739	4.86205	15.7732	0.816725	184.987	5.96212	9.54867	8.63306	Ocular complications of diabetes
6.04919	300.829	126.154	1.31073	2.99506	3.99561	11.2088	1.15165	88.2091	2135.05	10.2502	7.14891	Ocular complications of diabetes
10.1673	380.508	203.118	1.25239	2.60713	5.96139	14.4569	0.971427	60.2843	60.8087	5.47289	7.18712	Ocular complications of diabetes
6.47204	418.336	386.871	0.752157	3.02357	4.97662	15.4073	1.28349	68.8025	9.45059	13.2345	7.99946	Ocular complications of diabetes
6.87644	333.592	151.842	1.35303	2.77301	4.43084	12.4873	1.52613	90.6823	1864.16	15.6353	7.76372	Ocular complications of diabetes
12.0982	348.049	1179.84	1.10367	2.75334	5.02743	8.90527	2.40141	221.301	7.09904	40.2171	8.3935	Ocular complications of diabetes
8.02575	368.576	150.895	0.848895	2.56263	4.83352	17.4129	1.52078	80.7595	60.8018	25.4594	7.88093	Ocular complications of diabetes
7.57538	357.558	3917.57	1.09762	2.97784	5.99684	13.0895	2.11933	95.3187	246.727	264.8	7.10499	Ocular complications of diabetes
11.1917	394.886	135.434	1.25331	3.66397	4.50045	14.5657	1.23989	74.6402	14.3723	961.285	7.2625	Ocular complications of diabetes
10.1839	285.686	87.2747	0.949288	3.80573	6.21185	17.6261	0.755315	64.3128	52.9038	173.958	8.03431	Ocular complications of diabetes
7.11434	353.691	141.225	1.1044	2.99597	5.31319	10.0467	2.34359	113.855	21.2389	6.93966	8.00886	Ocular complications of diabetes
7.53413	327.285	140.301	0.79692	2.69208	4.91482	11.2238	2.35003	105.959	446.679	52.493	7.32868	Ocular complications of diabetes
7.73015	372.382	149.486	1.03401	3.11142	5.26941	9.28715	2.23835	97.6112	39.137	10.585	7.49628	Ocular complications of diabetes
8.41036	270.428	359.153	1.05541	2.77281	4.81801	25.3885	0.992787	114.729	10.7082	19.2935	7.88288	Ocular complications of diabetes
7.22679	395.024	184.021	1.11202	2.52975	4.83482	11.4681	5.512	260.227	126.5	14.2518	8.73633	Ocular complications of diabetes
7.10235	291.614	137.341	0.961645	3.05683	7.24461	10.2543	2.11642	96.212	35.5043	4.95597	6.52905	Ocular complications of diabetes
8.33692	484.76	169.985	1.15049	2.77801	4.0584	8.31355	1.26482	116.854	10.9718	15.1069	9.60342	Ocular complications of diabetes
8.56343	445.792	188.331	0.988632	2.41687	4.3933	7.39355	1.46172	106.527	17.4382	12.1054	8.45304	Ocular complications of diabetes
8.74142	318.197	214.636	1.06566	2.98745	5.75454	14.9841	0.913919	63.3793	79.8213	36.7437	8.7344	Ocular complications of diabetes
6.44407	330.151	1097.9	1.28109	2.51584	4.73774	11.4338	1.49099	99.3954	2346.02	8.15683	8.02469	Ocular complications of diabetes
9.2695	488.675	121.036	1.10774	3.01119	5.6211	15.8791	2.84765	116.478	12.6186	18.5903	6.29498	Ocular complications of diabetes
6.88008	387.722	138.608	0.84638	3.00995	3.61182	16.6171	5.56177	225.337	3.24601	7.05389	8.19019	Ocular complications of diabetes
9.15536	310.204	137.565	1.15896	3.8131	6.61532	11.1721	3.05212	165.251	127.182	894.712	7.34765	Ocular complications of diabetes
13.7229	365.48	117.538	1.16569	3.49029	4.38613	13.6745	1.03569	65.4204	12.0664	1636.19	6.90723	Ocular complications of diabetes
12.2729	324.121	118.727	0.9	2.76211	5.03968	9.56077	1.32506	93.9494	24.5189	9.70004	7.13444	Ocular complications of diabetes
6.81806	229.564	124.271	1.11983	2.73161	4.38299	7.52936	1.19463	108.945	6.16023	38.7138	8.83404	Ocular complications of diabetes
11.5766	334.732	195.226	1.11429	2.64041	4.18857	13.0138	0.976571	98.7873	325.507	43.7292	7.77882	Ocular complications of diabetes
7.7467	286.497	173.34	1.11004	2.80537	4.76859	13.1799	3.11248	212.673	7.89012	9.75202	8.71321	Ocular complications of diabetes
9.57876	359.123	75.8596	1.10022	2.81953	4.88646	15.8784	1.23191	89.863	26.1834	8.35867	8.00924	Ocular complications of diabetes
12.027	327.181	69.6191	1.01239	2.83035	5.54604	9.5968	1.38417	89.0747	65.407	2514.9	8.62754	Ocular complications of diabetes
8.39516	356.587	3592.7	1.04569	2.75899	5.52204	17.0734	3.83678	159.298	150.339	163.011	7.71333	Ocular complications of diabetes
8.29685	305.383	306.286	0.830525	3.73313	4.54579	9.34744	1.29684	151.286	12.9007	4.859	6.81268	Ocular complications of diabetes
6.94343	342.467	202.348	1.22	2.51487	4.40527	8.16987	1.08841	223.378	3.77055	43.757	6.85399	Ocular complications of diabetes
9.68604	315.8	213.751	1.00934	2.39895	5.12139	18.4817	1.02536	90.3512	256.669	81.2654	7.35252	Ocular complications of diabetes
8.73806	366.305	228.433	1.29404	3.36413	3.98596	7.17537	1.7046	100.488	3.16868	22.209	7.70182	Ocular complications of diabetes
7.46	279.38	184	1.13	2.6	4.19	16.17	1.03	72.12	116.72	137.26	7.34	Neurological complications of diabetes
8.17	343.75	192.5	0.95	2.75	3.68	16.5	0.96	80.25	321.4	8.78	8.9	Neurological complications of diabetes
7.36	280.43	31.2	1.42	2.52	3.91	10.04	1.03	129.7	7.7	2.2	7.41	Neurological complications of diabetes
15.84	229	478.4	1.05	2.26	3.92	6.69	1.14	96.6	2.1	18.84	8.7	Neurological complications of diabetes
7.09	316.36	161	1.21	3.14	4.47	23.61	1	71.31	14.16	67.22	8.35	Neurological complications of diabetes
9.55	450.25	127.6	1.02	2.63	3.79	13.02	1.64	87.51	3516.8	4.51	7.99	Neurological complications of diabetes
10.09	288.14	350	1.01	2.59	3.55	6.18	1.18	89.01	6.25	5.98	7.44	Neurological complications of diabetes
7.27	293.88	229.6	1.15	2.19	4.65	12.09	0.9	146.2	530.1	5.49	8.25	Neurological complications of diabetes
9.06	359.55	365.58	1.3	2.66	4.93	10.57	1.04	80.86	14.02	78.35	8.39	Neurological complications of diabetes
10.37	315.9	92.4	1.27	2.56	4.97	9.62	1	78.02	14.92	21.8	8.16	Neurological complications of diabetes
9.94	341.29	182	1.3	2.79	4.48	14.6	1.08	65.74	10.25	12.04	7.27	Neurological complications of diabetes
8.81	291.25	182.02	1.02	2.58	4.96	16.11	1.24	58.31	79	25	6.52	Neurological complications of diabetes
7.4	299.8	1638	1.26	3.4	4.21	20.11	1.33	71.89	22.5	499.35	8.02	Neurological complications of diabetes
8.93	319.6	138	1.22	2.42	4.42	12.45	1.28	123.16	38.9	676.23	8.49	Neurological complications of diabetes
11.95	310.58	140	1.04	2.85	4.28	11.25	1.88	96.56	17.9	478.4	8.1	Neurological complications of diabetes
9.06	366.88	114	1.15	3.68	5.04	10.76	1.37	81.46	19.8	46.89	8.16	Neurological complications of diabetes
8.96	341.27	263.75	1.17	2.76	4.63	10.19	0.99	72.99	53.97	139.84	8.25	Neurological complications of diabetes
8.52	278.44	97.5	1.42	2.66	3.91	8.76	1.04	85.03	99.1	35.38	8.79	Neurological complications of diabetes
7.37	276.9	126	1.25	2.26	4.69	9.61	0.88	121.4	6.6	36.1	6.71	Neurological complications of diabetes
12.93	223.78	12428.3	1.29	2.37	4.15	14.84	0.92	63.94	42.25	683.05	6.67	Neurological complications of diabetes
8.23	291.38	153.2	1.15	2.14	3.94	9.48	1.07	92.99	578.4	4.51	8.65	Neurological complications of diabetes
6.88	254.27	2441.15	1.11	3.14	4.86	7.75	0.95	112.15	390.56	633.41	8.66	Neurological complications of diabetes
6.54	256.67	224	0.62	5.49	4.45	21.34	2.44	91.9	0.9	3.62	7.4	Neurological complications of diabetes
6.68	339.33	77	0.9	2.89	5.47	4.53	0.94	73.13	12.3	10.99	6.83	Neurological complications of diabetes
9.7	326.45	104.7	1.45	2.42	3.44	13.82	0.85	135.91	385.5	9.05	7.7	Neurological complications of diabetes
7.58	306	156	1.06	2.6	4.56	13.77	0.82	69.52	285.4	46.19	9.68	Neurological complications of diabetes
7.94	331.2	208	1.11	3.27	4.05	5.72	1.05	88.28	52.62	41.96	8.57	Neurological complications of diabetes
11.16	317.5	227.25	1.18	2.73	4.86	13.1	1.09	67.12	13.66	38.89	6.88	Neurological complications of diabetes
7.4	268.2	94.6	1.19	2.65	4.19	8.1	0.88	97.73	79.75	1705.32	8.79	Neurological complications of diabetes
9.09	332.64	123.45	1.35	2.66	5.19	14.02	0.89	77.93	21.42	98.62	7.75	Neurological complications of diabetes
8.94	334.5	282.5	1	2.41	3.93	15.58	1.26	114.86	8	11.88	8.94	Neurological complications of diabetes
7.79	371.09	132.6	1.32	2.5	4.21	7.49	0.87	122.01	11.42	20.23	8.21	Neurological complications of diabetes
10.43	344	184	1.41	3.28	4.86	11.74	1.23	79.83	81.33	46.57	7.41	Neurological complications of diabetes
8.33	316.75	160.2	1.21	3.61	4.44	11.77	1.06	68.94	32.7	10.63	7.3	Neurological complications of diabetes
7.75	275.88	168	1.05	3.28	4.81	9.31	1.44	95.04	80.2	9.25	7.54	Neurological complications of diabetes
8.76	294.22	342.25	1.08	2.15	4.58	14.26	1.6	88.71	989.72	236.64	9.54	Neurological complications of diabetes
9.15	310.6	260	1.16	2.93	4.45	9.41	0.95	87.81	225.87	22.03	7.78	Neurological complications of diabetes
8.1	331.2	117	1.17	2.01	3.89	16.62	1.34	76.44	8.72	15.2	7.56	Neurological complications of diabetes
8.32	312.64	820	1.17	2.76	4.95	12.44	1.06	136.06	448.1	286.73	7.43	Neurological complications of diabetes
8.25	310.67	146.9	1.29	2.69	4.05	21.84	1.1	93.74	11.03	45.06	7.8	Neurological complications of diabetes
8.34	344.5	6154.3	1.27	2.48	4.29	14.44	0.82	84.85	14.32	7.4	7.89	Neurological complications of diabetes
9.38	254.44	133	1.17	3.25	4.31	17.82	0.93	73.6	11.3	9.22	7.84	Neurological complications of diabetes
17.22	423	106.4	1.2	3.31	3.97	11.33	1.11	160.12	4.2	48.76	8.36	Neurological complications of diabetes
8.29	349.73	183.5	1.25	2.04	4.6	15.9	0.97	79.21	98.92	27.32	8.21	Neurological complications of diabetes
6.96	323.82	423.6	1.22	2.58	4.17	9.19	1.04	68.27	236.12	13.71	7.19	Neurological complications of diabetes
8.92	282.7	1972.75	1.01	3.13	4.43	12.52	0.91	76.74	17.08	24.12	8.55	Neurological complications of diabetes
9.64	269.2	144.25	1.3	2.49	4.05	10.18	1	69.18	64.65	18.33	7.82	Neurological complications of diabetes
9.44	323	890.2	1.37	2.2	4.38	13.25	0.93	74.12	149.52	16.64	8.88	Neurological complications of diabetes
7.45	305.11	245.7	1.22	2.68	3.93	15.46	0.78	70.03	273.9	16.13	9.21	Neurological complications of diabetes
7.59	290.55	88.55	1.28	3.15	4.59	20.32	1.08	86.72	59.08	44.49	9.03	Neurological complications of diabetes
8.08	396.64	153.1	1.4	3.22	4.43	7.17	0.9	103.93	755.87	17.47	9.1	Neurological complications of diabetes
8.8	299.1	140.37	1.3	2.87	4.41	11.12	1.12	940.42	359.12	753.55	9.38	Neurological complications of diabetes
8.71	299.82	114.37	1.1	2.82	3.73	14.13	0.91	79.33	43.32	81.97	7.54	Neurological complications of diabetes
8.03	391.64	107.3	1.42	2.63	4.02	20.89	0.91	82.55	31.48	27.07	8.12	Neurological complications of diabetes
8.89	336.36	485.1	1.54	2.79	4.81	16.68	1.16	116.29	67.05	266.69	9	Neurological complications of diabetes
9.04	303	110.05	1.26	2.6	4.85	13.31	0.91	94.84	4.08	1098.4	8.02	Neurological complications of diabetes
9.15	263.3	259	1.46	2.49	4.32	18.19	0.88	101.38	45.02	13.04	10.18	Neurological complications of diabetes
8.19	290.36	477.3	1.37	2.44	4.32	13.3	1.55	82.32	71.57	102.9	8.3	Neurological complications of diabetes
8.44	295.33	40	1.12	2.78	5.41	8.65	1.02	81.19	40.93	17.31	7.93	Neurological complications of diabetes
8.07	248.57	5516.16	1.03	1.95	3.8	23.12	1.14	77.06	5.15	81.96	7.7	Neurological complications of diabetes
8.44	339.5	144	1.32	2.86	4.14	14.65	1.26	95.95	3.7	17.98	8.27	Neurological complications of diabetes
9.77	401.92	147.33	1.19	2.52	4.16	10.57	1.65	114.15	100.18	103.06	8.98	Neurological complications of diabetes
10.59	277.1	127.8	1.16	2.34	4.85	14.08	0.88	120.2	56.5	1107.87	8.2	Neurological complications of diabetes
8.5	280.38	36.8	1.48	3.2	4.37	12.69	0.8	146.31	6.5	12.75	8.1	Neurological complications of diabetes
7.47	390.1	112.35	1.22	2.44	4.43	5.04	1.77	71.1	10.32	38.38	7.42	Neurological complications of diabetes
8.2	325.8	319.15	1.46	2.91	4.86	16.6	0.89	126.4	14.9	151.74	7.74	Neurological complications of diabetes
8.79	315.91	226.2	1.22	3.12	3.86	11.05	1.34	90.7	424.88	7.58	8.81	Neurological complications of diabetes
8.05	301.9	314.55	1.08	3.1	4.79	23.75	1.02	99.54	1834.78	143.54	9.19	Neurological complications of diabetes
9.13	319.22	198	1.32	2.24	3.9	19.15	1.14	134.89	93.3	22	7.31	Neurological complications of diabetes
8.48	313.45	234.22	1.09	2.3	4.4	10.48	1.1	82.01	98.6	114.66	7.66	Neurological complications of diabetes
11.02	300.18	122.5	1.1	2.95	3.68	17.15	1.24	71.99	203.37	739.04	7.56	Neurological complications of diabetes
7.43	294.18	150.95	1.39	2.91	4.21	12.84	0.95	134.72	17.5	68.16	8.04	Neurological complications of diabetes
7.98	347.82	891.9	1.34	2.94	4.32	9.06	1.38	200.45	221.96	247.1	7.62	Neurological complications of diabetes
7.2	326.1	146	1.02	2.48	4.21	10.62	1	78.17	646.2	37.55	8.39	Neurological complications of diabetes
8.03	289.71	142.6	1.17	2.47	3.62	9.11	0.84	84.03	3.7	3.98	7.74	Neurological complications of diabetes
6.8	302.14	548.8	1.27	2.33	3.88	12.48	1.4	76.66	41.35	7.1	8.44	Neurological complications of diabetes
8.53	327.6	161.85	1.21	2.46	4.9	27.81	0.99	71.4	152.8	612.73	8.04	Neurological complications of diabetes
13.66	366.75	261	1.37	2.66	3.89	14.61	2.93	116.4	10.9	4.83	6.83	Neurological complications of diabetes
7.27	249	68	1.25	2.17	4.49	8.67	1.04	82.15	47.44	37.62	8.79	Neurological complications of diabetes
6.75	286.86	177.5	0.95	3.23	4.72	10.41	0.71	101.09	31.1	4.18	9.3	Neurological complications of diabetes
6.94	383.4	172.5	1.06	2.87	3.91	8.89	0.86	124.82	54.2	626.03	7.98	Neurological complications of diabetes
8.81	321	100.28	1.08	2.51	3.75	21.61	1.02	69.17	41	15.87	8.15	Neurological complications of diabetes
7.23	245.75	155.55	1.27	3.06	3.94	16.84	0.96	90.46	670.77	12.01	8.48	Neurological complications of diabetes
7.6	291	62	0.93	2.41	3.57	11.64	1.15	71.62	9.9	7.7	7.68	Neurological complications of diabetes
6.95	346	444	1.04	3.32	3.81	14.53	1.21	57.08	1.5	69	8.12	Neurological complications of diabetes
7.92	329	177	1.27	2.04	6.19	12.29	0.98	82	38.6	6.75	9.1	Neurological complications of diabetes
6.84	293.82	73.85	1.19	2.55	4.16	18.63	0.94	127.59	676.05	42.06	6.7	Neurological complications of diabetes
10.09	448.8	66	1.17	2.24	3.57	5.51	1.38	87.36	8	4.77	7.46	Neurological complications of diabetes
9.45	340.36	151.7	1.22	2.54	4.26	16.21	0.84	80.84	80.84	10.08	8.06	Neurological complications of diabetes
6.75	435.5	441	0.98	3.63	5.24	7.36	1.19	66.38	24.8	6.99	8.12	Neurological complications of diabetes
7.35	216.33	696.24	1.26	2.5	4.97	11.9	1.08	79.74	40.51	307.13	7.89	Neurological complications of diabetes
7.96	291	205.22	1.22	2.72	4.13	13.63	0.86	77	29.75	4.71	7.54	Neurological complications of diabetes
9.96	341.36	180.2	1.49	2.05	4.48	16.71	1.34	65.05	172.82	20.01	8.45	Neurological complications of diabetes
9.2	550.67	112	1.23	2.94	5.02	10.62	1.29	92.67	4	17.62	9.17	Neurological complications of diabetes
8.7	334.92	333.23	1.22	2.55	5	13.73	1.08	127.7	15.1	247.04	8.38	Neurological complications of diabetes
11.13	359.44	138.6	1.05	2.89	4.07	12.74	1.25	83.88	43.43	147.72	8.24	Neurological complications of diabetes
6.77	260.25	107.2	0.89	2.43	4.16	15.69	1.36	86.31	2.5	1298.55	7.84	Neurological complications of diabetes
7.85	280	189	1.13	3.02	4.23	22.03	1.06	72.84	435.48	772.63	8.71	Neurological complications of diabetes
7.19	304.1	217	1.16	1.58	4.35	16	0.91	72.82	13.13	33.07	8.28	Neurological complications of diabetes
10.39	413.27	203.65	1.22	2.82	4.6	10.17	1.02	125.22	34.07	272.76	7.17	Neurological complications of diabetes
7.11	374.29	282	1.15	3.12	4.34	13.05	1.12	138.14	26.3	617.26	8.68	Neurological complications of diabetes
8.18	334.86	5119.4	1.32	2.54	4.83	4.94	1.1	75.03	29.8	5.56	7.43	Neurological complications of diabetes
7.46	286.18	369.9	1.01	1.98	4.32	7.41	0.95	130.88	43.1	113.3	8.12	Neurological complications of diabetes
11.52	351.8	257.05	1.04	3.73	5.28	6.79	4.19	73.76	6	110.74	7.82	Neurological complications of diabetes
9.68	410.71	92.4	1.36	2.33	4.35	9.47	1.15	66.3	121.33	5.51	8.54	Neurological complications of diabetes
9.95	281.25	124.8	1.16	2.3	4.74	11.67	0.96	83.31	16.2	7.22	8.35	Neurological complications of diabetes
24.23	397.67	236	1.25	2.71	3.94	6.31	0.69	213.17	16.2	7.21	8.33	Neurological complications of diabetes
9.01	266.89	187.6	1.27	2.82	4.01	10.2	1.06	81.54	13.2	30.18	7.74	Neurological complications of diabetes
7.76	327.29	213.9	1.18	2.96	4.76	10.42	1.3	78.3	11.05	284.74	7.57	Neurological complications of diabetes
6.14	352.8	121.6	0.96	1.99	3.97	10.91	0.84	84.53	693.73	22.83	7.58	Neurological complications of diabetes
7.49	302	88.2	1.12	2.72	5.6	14.77	1.64	86.88	91.7	5.81	7.18	Neurological complications of diabetes
7.11	341.36	748.8	1.32	2.83	4.39	6.94	1.09	117.49	56.62	5.58	7.87	Neurological complications of diabetes
8.12	302.36	391.67	1.19	3.48	3.45	17.92	1.08	88	28.02	38.64	7.93	Neurological complications of diabetes
9.03	446.71	176.7	1.32	2.38	4.56	11.19	0.89	63.6	44.13	10.89	7.73	Neurological complications of diabetes
7.92	305.25	248.6	1.16	2.62	3.5	9.31	1.24	92.62	3.1	123.36	8.38	Neurological complications of diabetes
9.13	335.73	189.37	1.32	2.54	4.3	26.25	0.87	78.86	38.58	148.13	7.2	Neurological complications of diabetes
13.08	329.33	196.8	1.3	3.2	5	9.96	0.91	71.07	34.37	17.16	7.33	Neurological complications of diabetes
8.39	352.75	357	1.04	2.32	4.61	6.97	0.71	47.48	462.4	16.39	7.55	Neurological complications of diabetes
6.32	303.55	285.6	1.15	2.9	4.09	15.33	1.19	60.67	18.27	9.1	7.65	Neurological complications of diabetes
6.99	347	684.9	0.99	3.34	4.45	15.32	0.66	108.07	8.5	592.18	8.44	Neurological complications of diabetes
8	360.12	118.5	1.08	2.47	4.69	10.37	1.23	65	11.6	15.82	6.98	Neurological complications of diabetes
7.44	309.5	87	1.22	2.48	4.5	18.54	1.05	67.07	66.17	159.31	8.41	Neurological complications of diabetes
7.8	301.09	120	1.1	2.1	3.74	12.1	1.3	104.12	10.6	27.41	7.64	Neurological complications of diabetes
8.06	347.1	230.3	1.27	2.59	4.31	9.16	1.06	98.83	24.54	7.41	8.71	Neurological complications of diabetes
8.69	327.18	1869.47	1.1	2.77	4.44	14.35	0.98	119.47	517.22	1178.12	7.66	Neurological complications of diabetes
9.46	284	450.9	1.36	3.63	4.85	6.38	0.91	77.95	8.8	4.65	7.82	Neurological complications of diabetes
7.31	328.38	126	1.3	2.74	4.48	7.47	0.94	87.57	213.2	79.77	7.65	Neurological complications of diabetes
6.89	261.27	179.4	1.09	2.83	4.56	13.73	1.38	81.15	100.68	73.97	7.65	Neurological complications of diabetes
7.22	265	140.95	1.25	2.85	3.87	8.13	1.13	146.69	28.48	623.36	7.86	Neurological complications of diabetes
8.86	301.09	554.26	1.27	2.29	4.59	15.59	1.04	101.6	130.62	197.78	7.03	Neurological complications of diabetes
9.26	338.36	161.7	1.38	3.18	4.25	9.56	1.04	76.7	161.72	14.02	7.32	Neurological complications of diabetes
9.55	278.5	143.17	1.3	2.43	5.33	5.64	0.73	88.03	41.22	13.32	8.4	Neurological complications of diabetes
7.96	360.5	159.6	1.19	2.07	3.63	9.44	1.05	87.44	910.08	633.59	7.98	Neurological complications of diabetes
9.27	355.73	188.13	1.24	2.75	4.34	16.73	0.93	114.05	52.84	24.14	8.34	Neurological complications of diabetes
10.86	328.62	96.8	1.27	2.52	4.52	15.88	0.81	99.95	12.93	4.9	7.02	Neurological complications of diabetes
7.52	368.27	192.15	1.45	2.67	4.31	16	1.23	95.25	7.68	26.52	7.55	Neurological complications of diabetes
6.82	347.56	42	1.1	2.84	4.35	15.76	0.88	83.42	14	27.1	7.79	Neurological complications of diabetes
12.07	375.75	136	1.21	2.53	3.7	15.99	0.76	154.52	75.4	429.95	8.51	Neurological complications of diabetes
7.86	306	709.78	1.03	2.51	4.4	20.98	0.93	105.86	315.8	18.12	8.51	Neurological complications of diabetes
10.53	287.2	191.27	1.28	2.57	4.58	11.18	0.76	70.71	126.95	934.46	7.14	Neurological complications of diabetes
9.42	345.2	227.2	1.32	3.33	4.36	8.55	1.11	137.67	17.5	11.54	9.33	Neurological complications of diabetes
8	300.64	176.4	1.22	2.29	4.02	5.93	0.91	80.34	16.62	770.7	8.14	Neurological complications of diabetes
9.59	292.5	207.9	1.06	3.46	4.16	7.07	0.96	68.74	152.6	30.16	8.4	Neurological complications of diabetes
9.72	371.45	2252.2	1.1	2.73	3.7	11.02	1.71	103.95	555.84	948.66	7.82	Neurological complications of diabetes
9.14	334.9	110	1.16	3.49	4.95	16.58	1.05	75.92	99.37	155.45	7.84	Neurological complications of diabetes
6.76	310.4	120.35	1.18	3.21	4.87	15.78	1.03	115.45	16.4	12.43	8.04	Neurological complications of diabetes
6.87	330.33	98	1.19	3.13	4.45	10.48	0.93	84.38	23.53	25.91	9.67	Neurological complications of diabetes
7	339.86	65.8	1.27	2.6	4.89	19.25	0.91	104.24	3.6	9.79	8.11	Neurological complications of diabetes
8.3	291.18	110.5	1.28	2.69	4.39	11.86	1.12	122.74	73.28	52.25	7.49	Neurological complications of diabetes
8.02	310.64	253.9	1.27	3.3	4.84	18.24	0.91	83.41	142.14	1285.6	7.63	Neurological complications of diabetes
6.6	351.83	323.4	1.04	2.38	4.28	13.69	2.97	77.95	56.3	54.14	8.28	Neurological complications of diabetes
7.02	349.25	136.5	1.17	2.46	3.76	19.4	1.08	144.25	6	0.69	7.5	Neurological complications of diabetes
7.61	349.4	8040	1.3	3.02	5.42	9.76	0.97	154.04	11.7	12.06	7.66	Neurological complications of diabetes
8.00902	291.955	170.786	1.15	2.15151	4.10343	10.0808	1.03087	105.238	567.282	4.73558	8.55793	Neurological complications of diabetes
9.06166	420.266	86.6167	1.2948	2.43469	3.79464	13.1876	1.14538	84.9589	19.7211	15.902	7.78947	Neurological complications of diabetes
8.87284	316.185	524.66	1.38556	2.504	4.68416	16.0565	1.09136	107.887	103.412	227.273	7.87315	Neurological complications of diabetes
8.27108	310.305	2001.78	1.10231	2.85564	4.53721	12.8225	0.973057	117.776	487.905	1052.05	7.89145	Neurological complications of diabetes
11.7438	308.593	140.041	1.04916	2.85	4.26212	11.114	1.8473	98.7459	18.3613	484.721	8.08954	Neurological complications of diabetes
8.06741	347.09	230.283	1.27027	2.59403	4.31027	9.15668	1.06027	99.0417	24.5016	7.43251	8.71338	Neurological complications of diabetes
7.63514	313.686	154.374	1.2476	2.92852	4.27262	22.7782	1.04699	81.8509	12.6891	56.806	8.09153	Neurological complications of diabetes
7.8643	297.909	126.318	1.11957	2.20344	3.70645	11.2641	1.1714	98.5036	8.67103	20.8599	7.66796	Neurological complications of diabetes
8.89602	317.138	212.045	1.2468	3.03845	3.81107	11.3727	1.28291	95.9672	420.292	7.75126	8.68068	Neurological complications of diabetes
9.07289	472.937	160.377	1.29729	2.52128	4.67605	11.0462	0.990912	70.9338	34.006	12.5879	8.09328	Neurological complications of diabetes
10.4246	447.589	67.8959	1.17141	2.29021	3.58877	5.78312	1.36733	90.7745	7.82167	6.83437	7.50224	Neurological complications of diabetes
8.58493	325.118	215.054	1.1307	2.99762	3.80046	12.8526	1.21431	87.2437	390.654	7.9769	8.83977	Neurological complications of diabetes
8.5404	277.673	195.48	1.24764	2.77528	4.06367	11.734	0.970553	79.5096	20.6017	18.7889	7.65055	Neurological complications of diabetes
8.3941	285.731	104.94	1.33988	2.67717	4.1847	10.5341	1.08578	106.611	84.3234	45.0346	8.04602	Neurological complications of diabetes
7.80452	300.866	120.445	1.10138	2.10728	3.73764	12.0412	1.29095	103.725	10.4643	26.9492	7.64197	Neurological complications of diabetes
12.4742	226.077	11675.8	1.27644	2.42802	4.2035	14.3058	0.92226	67.5724	68.4939	679.31	6.81994	Neurological complications of diabetes
7.61762	340.116	133.386	1.19	2.21673	3.79202	12.2494	1.01637	99.7137	838.538	452.761	7.58871	Neurological complications of diabetes
8.92128	330.843	205.862	1.14627	3.25664	4.23137	6.52946	1.02327	84.9944	49.1359	37.2254	8.33327	Neurological complications of diabetes
7.93047	338.888	167.493	1.17389	2.32505	3.79108	12.8201	1.05268	83.5203	782.662	670.919	8.17599	Neurological complications of diabetes
9.05179	376.593	164.883	1.21912	2.28707	4.37352	13.1565	1.32001	97.1943	99.5685	66.3049	8.60633	Neurological complications of diabetes
8.6865	323.685	201.727	1.24174	2.62387	3.9559	14.1448	1.10646	117.519	78.1391	29.4388	7.77959	Neurological complications of diabetes
7.49391	298.93	212.351	1.18368	2.02995	4.26317	15.0646	0.890265	74.4698	19.6898	21.8766	7.98793	Neurological complications of diabetes
6.30981	336.123	126.889	1.00829	2.15669	3.96533	11.8338	0.858694	85.4538	690.153	21.1444	7.72021	Neurological complications of diabetes
9.27032	336.757	280.995	1.02589	2.4275	3.9272	15.5121	1.37687	114.968	8.20295	11.3866	8.79234	Neurological complications of diabetes
8.28761	312.172	812.239	1.16014	2.7424	4.91127	13.0414	1.05085	133.933	438.784	267.816	7.50605	Neurological complications of diabetes
8.56575	294.069	109.455	1.1827	2.56448	4.70585	13.8072	1.00401	93.0579	3.74991	1140.22	7.98239	Neurological complications of diabetes
8.99375	347.846	183.664	1.30262	2.44778	4.6855	14.532	1.0555	79.4139	93.1354	33.6505	7.94691	Neurological complications of diabetes
7.94565	304.629	195.099	1.23793	2.47612	4.86881	13.1494	0.903038	78.7932	32.924	5.44164	8.09949	Neurological complications of diabetes
9.9368	285.625	159.85	1.18796	2.584	4.84746	15.1373	0.887625	110.849	78.2666	1153.04	8.05513	Neurological complications of diabetes
7.68058	321.167	149.912	1.25134	2.99826	4.68261	20.7782	0.967518	73.2648	16.3038	76.4921	8.17283	Neurological complications of diabetes
7.68004	363.475	127.538	1.33226	3.00389	4.34291	10.8664	0.912902	111.562	730.124	25.4015	8.32588	Neurological complications of diabetes
8.88564	304.156	131.819	1.26151	2.70593	4.84849	14.0561	0.91	93.1103	24.9726	1126.73	7.96098	Neurological complications of diabetes
8.38914	300.417	385.977	1.16541	3.35841	3.46366	16.3161	1.09366	88.138	25.0458	34.1779	7.86306	Neurological complications of diabetes
9.89806	390.463	241.369	1.22	2.74141	4.71644	11.2063	1.03747	125.942	28.548	265.273	7.52222	Neurological complications of diabetes
8.3401	291.112	194.845	1.13056	2.65739	4.50116	14.739	1.02993	68.6422	51.7736	13.7833	7.08388	Neurological complications of diabetes
7.67942	297.928	354.852	1.14343	2.25575	4.48012	10.1349	0.932209	129.552	34.7384	124.698	8.00733	Neurological complications of diabetes
6.76123	344.105	56.6923	1.01604	2.86099	4.82015	11.0459	0.905187	79.1005	13.2864	20.3373	7.38701	Neurological complications of diabetes
10.6176	353.365	151.608	1.11918	2.80033	4.12893	16.2014	1.15264	82.5938	42.1874	147.825	7.97354	Neurological complications of diabetes
9.55158	307.013	158.695	1.24331	2.47827	4.48216	11.9566	1.07799	102.784	73.1062	776.549	7.96554	Neurological complications of diabetes
8.12774	331.877	119.203	1.18224	2.07936	3.9104	16.4593	1.33347	78.0319	8.3104	15.4268	7.61793	Neurological complications of diabetes
12.0613	375.945	136.351	1.21005	2.5315	3.70467	15.9598	0.761348	154.368	75.1857	429.135	8.50305	Neurological complications of diabetes
8.71022	338.269	375.288	1.25907	2.96513	4.37928	13.305	1.05488	83.5168	19.2295	63.5737	8.21883	Neurological complications of diabetes
8.73665	431.471	179.702	1.34526	2.43634	4.51143	12.1245	0.956053	69.7488	37.0487	13.9265	7.69503	Neurological complications of diabetes
7.62806	307.682	241.053	1.23915	2.63531	3.96902	15.5487	0.819727	69.6767	266.729	16.4053	9.15608	Neurological complications of diabetes
7.46314	345.067	240.1	1.17777	2.79067	4.21303	10.2249	1.03668	115.206	22.4591	678.143	8.46574	Neurological complications of diabetes
8.20095	331.105	207.431	1.11965	3.26645	4.09823	5.93526	1.04289	87.4063	51.6935	40.7009	8.50705	Neurological complications of diabetes
7.32857	267.299	96.0286	1.15599	2.62506	4.1866	8.96058	0.934424	96.4352	70.9912	1659.2	8.68229	Neurological complications of diabetes
8.8415	300.794	552.135	1.27276	2.29414	4.58254	15.5268	1.05408	101.068	128.989	195.16	7.06507	Neurological complications of diabetes
7.76148	313.066	152.838	1.25631	2.87951	4.22688	22.5854	1.05789	84.2939	12.3482	54.3924	8.03162	Neurological complications of diabetes
10.4128	322.266	176.248	1.24946	3.43023	4.68555	10.9764	0.994229	69.8739	33.4323	13.4932	7.31315	Neurological complications of diabetes
7.929	302.638	407.683	1.18383	2.24566	4.48071	10.4503	1.01887	126.095	50.955	163.608	8.40862	Neurological complications of diabetes
12.2686	359.678	249.908	1.35359	2.87986	4.04423	12.6214	2.33276	123.38	13.0658	7.0319	7.65038	Neurological complications of diabetes
8.0155	355.636	118.267	1.09395	2.39868	4.56597	11.339	1.24705	66.7737	11.1535	15.7239	7.06992	Neurological complications of diabetes
7.3807	280.429	31.3017	1.42109	2.53235	3.91835	10.0881	1.02582	130.002	7.67821	2.39158	7.42253	Neurological complications of diabetes
7.05798	330.288	60.2271	1.29416	2.58711	4.73215	17.7666	0.929328	108.341	4.26037	8.56751	7.99725	Neurological complications of diabetes
8.06949	338.356	199.926	0.987691	2.74023	3.7149	16.3548	0.934873	78.8233	314.769	9.80603	8.94327	Neurological complications of diabetes
8.60012	320.412	241.61	1.11002	2.41512	4.45756	10.4074	1.07247	79.7527	87.4313	120.961	7.80765	Neurological complications of diabetes
8.06097	304.281	389.019	1.18417	3.43728	3.48223	17.7557	1.1534	87.6097	29.1182	39.2419	7.94359	Neurological complications of diabetes
7.80132	284.872	266.331	1.13762	3.08787	4.53222	21.6544	1.0018	96.7863	1481.78	103.651	8.97468	Neurological complications of diabetes
7.04238	294.892	122.965	1.2124	2.77023	4.78667	12.9238	0.960562	118.204	11.8634	23.3873	7.42432	Neurological complications of diabetes
7.53645	314.759	148.352	1.06246	2.36894	4.1218	10.2476	1.02287	83.011	624.053	26.7574	8.47493	Neurological complications of diabetes
7.87156	325.186	858.221	1.32623	2.86426	4.43189	9.54885	1.32836	179.672	190.727	257.433	7.66648	Neurological complications of diabetes
8.46852	332.337	178.358	1.27815	2.24366	5.72566	12.9173	1.00715	77.5847	30.9018	8.18646	8.60308	Neurological complications of diabetes
7.62981	348.895	7938.51	1.30069	3.00332	5.3995	9.59251	0.974517	151.295	12.3289	11.8341	7.65201	Neurological complications of diabetes
9.80192	286.247	396.138	1.17004	3.06556	4.14444	6.27145	1.05654	83.9526	7.41603	5.37184	7.61376	Neurological complications of diabetes
9.85995	277.015	126.095	1.16158	2.45008	4.67207	12.6416	0.955261	81.776	15.4259	7.53595	8.26943	Neurological complications of diabetes
9.45761	343.317	262.448	1.14473	2.94855	4.75635	9.52911	1.61202	73.1397	44.6456	134.184	8.16642	Neurological complications of diabetes
8.67121	294.808	416.034	1.25993	3.5417	4.0259	13.173	1.01007	83.8659	20.1138	24.6581	7.88475	Neurological complications of diabetes
10.6941	351.676	237.356	1.33502	3.12867	4.21877	10.371	1.65689	131.279	15.5168	9.52373	8.57878	Neurological complications of diabetes
7.38114	276.874	183.364	1.12447	2.63182	4.24119	15.8324	1.07842	73.3693	114.501	128.504	7.38289	Neurological complications of diabetes
13.3281	360.212	256.52	1.34478	2.66929	4.01876	14.4096	2.68575	109.858	11.2664	9.35131	6.83664	Neurological complications of diabetes
8.06046	393.318	109.414	1.41695	2.62238	4.03645	20.5945	0.909391	81.9727	31.8654	26.5771	8.10812	Neurological complications of diabetes
8.90945	338.006	2306.13	1.10285	2.84702	4.03107	10.0867	1.49309	106.29	508.668	858.686	8.05974	Neurological complications of diabetes
11.0462	358.339	137.978	1.06232	2.88055	4.116	12.7926	1.23522	83.6356	42.5261	145.704	8.21988	Neurological complications of diabetes
9.36018	349.4	211.618	1.28809	3.09868	4.35202	11.8124	1.03821	128.25	31.5943	16.5651	8.93517	Neurological complications of diabetes
7.0137	379.451	219.971	1.09902	2.97838	4.09641	10.6934	0.972715	130.594	42.1048	622.228	8.28346	Neurological complications of diabetes
8.00999	332.052	137.947	1.28417	2.94959	4.32685	14.9392	1.20113	100.941	6.95066	16.5594	8.21113	Neurological complications of diabetes
7.69451	336.754	784.272	1.33254	2.67196	4.38749	8.52293	1.04986	106.61	79.9249	8.35452	8.12337	Neurological complications of diabetes
9.97101	341.641	188.424	1.3547	3.27816	4.71069	10.6303	1.19682	81.3876	76.0378	45.7202	7.62383	Neurological complications of diabetes
8.32706	343.72	6070.6	1.27404	2.48485	4.33367	13.6717	0.842644	84.0558	15.5719	7.25119	7.8528	Neurological complications of diabetes
7.53316	365.38	103.317	1.32149	2.84416	4.20418	16.4312	0.918566	83.3338	28.0749	26.5732	8.78389	Neurological complications of diabetes
8.86935	312.077	532.717	1.35411	2.44575	4.65853	15.9295	1.07738	106.176	110.818	219.245	7.64366	Neurological complications of diabetes
7.88959	290.759	203.607	1.20429	2.74968	4.16433	13.4426	0.851271	78.4019	29.8286	4.67916	7.64242	Neurological complications of diabetes
9.62137	296.643	205.551	1.09646	3.34045	4.18713	7.88734	0.992219	68.4271	154.314	29.2994	8.40424	Neurological complications of diabetes
8.57364	318.46	109.933	1.21981	2.90478	4.71518	15.8242	0.932683	108.594	14.865	9.09909	7.5888	Neurological complications of diabetes
7.86899	379.725	151.398	1.30888	3.04256	4.37725	7.99727	0.923979	97.7531	729.573	22.2849	8.92975	Neurological complications of diabetes
9.81802	347.223	230.373	1.32469	3.2671	4.31588	9.11887	1.28085	135.673	16.8804	10.9101	9.09532	Neurological complications of diabetes
8.09012	264.35	5443.61	1.08303	2.05789	3.98835	19.7955	1.13269	76.6888	9.65765	67.989	7.65063	Neurological complications of diabetes
8.73812	302.114	114.084	1.10392	2.86381	3.80977	14.2902	0.919154	79.107	46.9849	86.7746	7.55962	Neurological complications of diabetes
8.60941	356.368	1383.96	1.25318	2.86404	4.09573	9.76899	1.49937	165.543	342.734	500.875	7.69235	Neurological complications of diabetes
9.31691	298.529	221.539	1.27517	2.92281	4.70566	14.5921	0.832496	76.848	134.291	1104.17	7.37682	Neurological complications of diabetes
8.06971	364.155	208.459	1.29028	3.17885	4.55344	12.8551	0.941147	102.425	1125.82	60.698	9.13086	Neurological complications of diabetes
9.23857	330.599	172.502	1.26079	3.14725	4.46257	13.367	1.07129	67.1342	20.0309	11.4257	7.28307	Neurological complications of diabetes
9.13685	342.89	160.285	1.2281	2.40502	4.35179	16.1263	0.875095	80.4	85.7209	14.7341	8.10049	Neurological complications of diabetes
7.86385	343.406	8249.39	1.29952	2.98898	5.3594	10.0024	0.967614	149.741	13.1577	44.077	7.61276	Neurological complications of diabetes
8.0434	347.57	117.849	1.11906	2.27038	4.34283	13.0823	1.27774	69.9645	10.3502	15.5509	7.2317	Neurological complications of diabetes
7.00941	302.175	523.872	1.25731	2.51244	3.81178	13.343	1.34923	78.4591	39.2352	12.1037	8.35909	Neurological complications of diabetes
7.89777	307.132	214.573	1.17682	1.77467	4.42811	15.2742	0.91	72.6097	15.6823	31.1582	8.16584	Neurological complications of diabetes
8.21898	356.911	351.16	1.21111	2.56427	4.70778	11.6367	1.69983	79.8651	28.4747	70.0731	8.35239	Neurological complications of diabetes
7.84967	368.19	133.647	1.32	2.53305	4.20357	8.14728	0.905802	119.618	10.7113	20.0235	8.21551	Neurological complications of diabetes
7.35153	277.471	34.665	1.40399	2.48705	3.96461	9.911	1.03094	125.223	11.4418	5.53504	7.53994	Neurological complications of diabetes
8.03528	307.025	1405.13	1.29426	3.0263	4.26294	17.9737	1.20543	72.5845	62.0557	349.028	8.28782	Neurological complications of diabetes
8.06381	392.031	106.995	1.41877	2.62385	4.02676	20.656	0.914917	82.217	33.321	26.6282	8.12861	Neurological complications of diabetes
8.92136	321.32	199.753	1.28318	2.42059	3.9263	16.7953	1.12422	126.718	86.1676	25.4996	7.53092	Neurological complications of diabetes
7.62084	306.607	156.415	1.06738	2.59056	4.55863	13.8205	0.828924	69.4433	283.468	45.7407	9.65889	Neurological complications of diabetes
7.28747	301.892	550.092	1.27	2.32053	4.04801	13.2159	1.31481	82.5617	62.4745	52.2217	8.10634	Neurological complications of diabetes
7.9415	328.763	236.941	1.18772	2.88083	4.80634	11.0591	1.25752	87.8385	11.832	277.461	7.7264	Neurological complications of diabetes
7.84673	309.282	1718.16	1.20459	3.18183	4.28965	18.1153	1.20879	88.3672	193.824	734.411	7.89533	Neurological complications of diabetes
9.67304	305.186	217.013	1.19859	2.72535	4.52079	13.3463	0.983125	71.711	21.1366	23.0074	7.18668	Neurological complications of diabetes
10.8708	378.293	161.382	1.10954	2.86548	4.25562	11.8399	1.16945	98.3584	40.1519	191.512	7.86526	Neurological complications of diabetes
6.45601	301.616	284.322	1.1649	2.8803	4.10105	15.4674	1.1751	62.6265	19.5556	9.28935	7.77159	Neurological complications of diabetes
8.3805	292.974	41.4239	1.12661	2.74898	5.36321	8.65102	1.02102	81.2388	41.2611	18.3429	7.97373	Neurological complications of diabetes
7.43741	338.586	69.3129	1.27	2.59093	4.84807	18.8681	0.898668	103.754	4.65727	9.23587	7.98648	Neurological complications of diabetes
8.45051	300.815	71.0791	1.0187	2.4387	3.81785	12.7462	1.0613	79.0111	10.6905	6.9695	7.50781	Neurological complications of diabetes
8.17883	290.296	475.656	1.36449	2.43296	4.32	13.2099	1.54082	83.0632	71.1343	103.059	8.29725	Neurological complications of diabetes
6.94002	343.081	450.976	1.05531	3.2541	3.81466	14.3935	1.22265	58.3833	4.15256	64.8797	8.1413	Neurological complications of diabetes
7.92516	290.341	182.687	1.17509	2.65424	4.12478	13.9633	0.984844	76.5978	225.614	771.663	8.42441	Neurological complications of diabetes
9.59146	274.216	143.667	1.3	2.45764	4.7404	7.73123	0.854368	79.3473	52.0124	15.6277	8.13284	Neurological complications of diabetes
7.37745	354.27	336.73	1.12217	2.46849	4.48542	12.704	2.36005	78.8697	42.938	61.7912	8.31476	Neurological complications of diabetes
8.5708	394.977	147.307	1.12469	2.28512	3.69146	10.8153	1.27665	87.4669	1911.45	391.93	7.98384	Neurological complications of diabetes
10.9793	318.269	226.17	1.17607	2.7603	4.81455	12.6859	1.08776	68.3073	15.846	39.0623	6.97482	Neurological complications of diabetes
8.08505	253.918	5551.74	1.04338	1.97955	3.82732	22.6361	1.12216	77.4943	5.66121	77.8034	7.71059	Neurological complications of diabetes
9.09272	328.343	291.464	1.00133	2.4339	3.87954	14.3317	1.24938	111.427	7.7676	11.0965	8.7408	Neurological complications of diabetes
8.92536	325.637	108.056	1.20636	2.20998	4.28268	14.0748	1.21638	77.0145	10.9743	17.5997	7.77816	Neurological complications of diabetes
7.1981	286.754	169.026	1.23009	2.90374	3.96355	9.10933	1.12801	144.988	28.0461	622.146	8.02322	Neurological complications of diabetes
9.86638	317.546	94.9439	1.20866	2.54386	4.57615	13.4908	1.00646	75.1629	23.3394	19.8856	8.15677	Neurological complications of diabetes
8.08054	317.033	289.051	1.33201	2.78628	4.27978	13.4898	1.03932	111.988	9.86573	139.632	8.01305	Neurological complications of diabetes
6.83839	306.095	121.076	1.189	3.08792	4.84687	14.9872	1.01072	116.215	15.1407	15.4716	7.86909	Neurological complications of diabetes
9.07678	313.889	6499.29	1.31434	2.5079	4.70162	6.80908	1.06602	72.9363	32.1505	133.467	7.28652	Neurological complications of diabetes
8.14944	304.698	40.3587	1.11641	2.79076	5.21988	9.92525	0.99489	81.59	36.0998	19.0659	7.90489	Neurological complications of diabetes
7.41098	304.573	120.131	1.12992	2.51521	4.16269	13.4765	1.199	108.358	12.7695	21.8066	7.78962	Neurological complications of diabetes
7.73163	388.768	147.443	1.32099	2.99913	4.3474	7.8416	0.889226	100.446	744.711	18.4325	8.82705	Neurological complications of diabetes
6.91531	333.651	86.7778	1.21788	2.94529	4.60335	13.5365	0.92303	91.3015	16.5841	20.2919	9.12632	Neurological complications of diabetes
8.24437	296.989	120.992	1.1124	2.14134	3.94668	12.0111	1.22973	99.8189	11.7574	23.237	7.78675	Neurological complications of diabetes
9.85863	327.974	187.789	1.3722	2.43629	4.39233	14.069	1.23589	66.0609	167.281	22.7907	8.4363	Neurological complications of diabetes
8.23501	274.781	140.746	1.20494	2.85	3.95798	8.79952	1.29094	135.933	26.2096	592.253	7.9115	Neurological complications of diabetes
7.45245	290.743	147.406	1.16395	2.55473	4.30695	17.0641	1.03755	70.2148	97.6496	145.579	7.74367	Neurological complications of diabetes
8.32818	349.964	183.68	1.24961	2.06766	4.58987	15.9323	0.968441	80.5675	97.1246	27.1961	8.21507	Neurological complications of diabetes
7.17801	306.721	194.795	1.21183	2.95307	4.04942	10.0082	1.12618	143.426	27.6478	621.031	8.17303	Neurological complications of diabetes
7.51061	280.139	180.899	1.0577	3.09201	4.48105	10.3393	0.827794	94.5104	25.0757	12.9304	8.77498	Neurological complications of diabetes
7.48639	276.54	64.0657	1.04017	2.32737	3.88674	10.6175	1.11213	75.2452	22.8242	18.0008	8.06215	Neurological complications of diabetes
8.85971	268.033	136.7	1.17	2.94939	4.04408	14.4632	0.895314	77.6197	8.37099	7.20052	7.80146	Neurological complications of diabetes
7.29865	259.007	56.2834	1.30413	2.28144	4.30534	9.10619	1.03682	97.2893	34.7873	26.3428	8.35063	Neurological complications of diabetes
7.76591	298.314	95.7959	1.1745	2.70978	5.18784	13.7788	1.46288	99.0948	85.4257	21.6286	7.28559	Neurological complications of diabetes
9.77751	340.578	175.377	1.46132	2.34458	4.42004	14.846	1.26179	68.0871	169.926	18.4484	8.15542	Neurological complications of diabetes
8.64374	314.433	799.275	1.19865	2.35623	4.39008	17.1456	0.93	90.1158	233.319	17.3859	8.69353	Neurological complications of diabetes
10.165	313.738	233.807	1.17386	2.69622	4.44233	11.9361	1.13607	74.9513	10.4169	64.8316	7.34066	Neurological complications of diabetes
8.44282	294.19	111.848	1.2173	2.73528	4.1601	12.6507	1.04685	107.619	62.8438	62.6026	7.50742	Neurological complications of diabetes
9.0423	310.252	259.094	1.1638	2.91416	4.41706	9.79328	0.93923	86.6836	228.913	21.6562	7.87059	Neurological complications of diabetes
8.07415	304.07	393.721	1.18412	3.47373	3.46411	17.7872	1.08509	86.7884	26.9808	39.8297	7.93745	Neurological complications of diabetes
10.7065	276.282	10594.2	1.29418	2.64166	4.68079	12.7168	0.940897	101.597	29.4817	402.612	7.08377	Neurological complications of diabetes
8.74711	321.302	100.206	1.08357	2.5301	3.77269	21.2492	1.01708	69.6631	40.4336	16.1955	8.19928	Neurological complications of diabetes
7.11522	264.606	100.296	1.05439	2.55055	4.17644	11.5309	1.09697	92.5678	44.8308	1521.45	8.36057	Neurological complications of diabetes
9.47061	318.84	96.943	1.16046	2.53117	4.26663	16.5326	1.01153	72.9177	29.9559	18.3812	8.15423	Neurological complications of diabetes
9.58883	274.487	143.636	1.3	2.45589	4.77771	7.59892	0.8465	79.8966	51.3296	15.4817	8.14974	Neurological complications of diabetes
9.46557	297.14	217.83	1.27576	2.87958	4.69026	14.174	0.823611	76.0958	133.392	1083.37	7.3478	Neurological complications of diabetes
10.116	342.486	178.016	1.40195	3.25316	4.69631	11.155	1.17901	78.9901	102.903	37.8351	7.38585	Neurological complications of diabetes
7.99133	275.027	164.967	1.08192	3.17913	4.71296	9.42109	1.38382	91.7379	78.2144	10.4094	7.57575	Neurological complications of diabetes
8.41754	348.786	211.337	1.19	2.925	4.72	10.3575	1.23	90.0308	16.8054	281.745	7.46999	Neurological complications of diabetes
7.82732	292.429	185.246	1.15	2.16097	4.23781	10.5748	0.998692	115.309	558.14	4.92107	8.48222	Neurological complications of diabetes
8.47471	357.833	171.394	1.26462	2.07854	4.56678	15.0456	0.993919	77.4945	101.898	24.4218	8.25385	Neurological complications of diabetes
7.90799	364.926	124.678	1.18515	2.48314	4.4797	9.10818	1.07227	89.978	11.5211	17.7522	7.5189	Neurological complications of diabetes
10.1745	290.97	171.891	1.27523	2.57716	4.64442	11.6882	0.79579	76.4673	97.6336	973.576	7.34997	Neurological complications of diabetes
7.53838	305.715	184.718	1.11122	2.62561	4.3583	14.3111	0.807194	69.6833	281.718	36.5661	9.52953	Neurological complications of diabetes
7.75789	295.872	90.6188	1.19803	2.70439	5.16045	13.2069	1.48395	86.3988	93.6247	13.5009	7.59875	Neurological complications of diabetes
8.84173	328.469	203.481	1.28188	2.55906	4.10941	22.2143	0.958147	82.1381	30.1274	142.229	7.48112	Neurological complications of diabetes
6.76712	344.451	55.2205	1.02445	2.85889	4.77306	11.5181	0.902664	79.5332	13.3579	21.0148	7.42738	Neurological complications of diabetes
6.94436	320.404	641.935	1.29328	2.56284	4.11749	9.90017	1.25564	95.6734	48.4608	6.39218	8.17457	Neurological complications of diabetes
8.05904	315.454	283.632	1.30897	2.764	4.17532	12.9299	1.0662	109.394	8.95942	137.452	8.0622	Neurological complications of diabetes
8.87169	314.832	527.314	1.3752	2.48481	4.67572	16.0147	1.08675	107.323	105.852	224.629	7.79755	Neurological complications of diabetes
9.07676	423.537	137.124	1.0706	2.46332	3.74238	11.9545	1.4644	87.4892	2740.95	191.746	7.98702	Neurological complications of diabetes
8.048	345.51	228.07	1.254	2.65799	4.284	8.81605	1.059	97.7752	27.3476	10.8645	8.696	Neurological complications of diabetes
7.23462	340.378	756.363	1.32267	2.7963	4.38947	7.27749	1.08144	115.17	61.5888	6.17155	7.92402	Neurological complications of diabetes
7.264	248.078	162.142	1.26212	3.06166	3.97524	17.1265	0.962488	90.8364	719.028	17.463	8.50944	Neurological complications of diabetes
8.26477	339.494	197.651	0.991271	2.80656	3.70751	15.6669	1.01809	81.8474	337.218	8.59657	8.88624	Neurological complications of diabetes
7.84824	272.354	189.515	1.07935	3.05359	4.41804	11.3663	1.23094	76.7456	119.107	58.4216	7.91618	Neurological complications of diabetes
8.07475	252.298	5499.02	1.04253	1.97549	3.8445	22.3346	1.13827	76.9723	6.21486	78.6596	7.68834	Neurological complications of diabetes
7.40394	278.136	197.119	1.09	2.65869	4.50828	12.6795	1.2895	81.428	100.008	87.1222	7.65323	Neurological complications of diabetes
8.82546	337.984	299.704	1.19587	2.65133	4.82147	12.0219	1.03657	101.301	33.8556	195.314	8.31727	Neurological complications of diabetes
9.59563	273.785	143.718	1.3	2.46042	4.68107	7.94166	0.866883	78.4735	53.0984	15.8599	8.10595	Neurological complications of diabetes
8.12832	331.891	119.249	1.18249	2.08079	3.91082	16.4559	1.33334	78.0649	8.30191	15.4315	7.61913	Neurological complications of diabetes
7.06638	321.852	420.672	1.21725	2.66253	4.10397	9.99058	1.04367	70.0793	217.036	15.9962	7.25786	Neurological complications of diabetes
7.67453	355.728	234.233	1.17385	2.85761	4.56263	18.918	1.06832	111.607	76.5912	615.459	8.42556	Neurological complications of diabetes
11.8055	261.642	509.819	1.14819	2.29124	3.90215	9.27406	1.25604	87.7008	19.6172	13.6005	8.58396	Neurological complications of diabetes
8.54798	271.862	264.659	1.39405	2.57722	4.27107	17.5816	0.945946	92.7198	39.3295	12.2019	9.6418	Neurological complications of diabetes
9.81742	340.662	177.284	1.47978	2.08713	4.48	16.2128	1.31848	66.2617	174.993	23.2254	8.40696	Neurological complications of diabetes
7.49895	332.44	445.509	1.10999	3.3878	4.03745	12.7476	1.14439	61.6444	3.09654	54.9264	8.05439	Neurological complications of diabetes
8.44183	289.741	114.207	1.28227	2.6605	4.49666	11.1543	1.07575	118.802	69.6423	47.8328	7.59325	Neurological complications of diabetes
10.8667	300.105	123.734	1.11381	2.94447	3.73042	16.7335	1.23171	131.973	214.128	740.042	7.68571	Neurological complications of diabetes
6.77725	309.982	121.138	1.18541	3.20227	4.853	15.7043	1.02794	115.946	16.4283	13.8651	8.04	Neurological complications of diabetes
10.5197	287.255	191.209	1.27976	2.56886	4.57772	11.1586	0.76061	70.7492	126.501	933.794	7.14407	Neurological complications of diabetes
7.8924	290.769	203.671	1.20491	2.74849	4.16296	13.4501	0.851619	78.3459	29.8254	4.68039	7.63833	Neurological complications of diabetes
7.20789	304.971	148.511	1.08574	2.63252	4.139	12.2556	0.989481	81.4018	652.661	30.8339	8.41367	Neurological complications of diabetes
8.03567	254.818	631.769	1.26454	2.40464	4.79745	13.5756	1.06184	89.6663	81.4275	257.476	7.49949	Neurological complications of diabetes
7.44125	322.363	57.2691	1.33178	2.7765	4.73703	17.3203	0.877641	116.616	4.45309	10.6607	8.10706	Neurological complications of diabetes
9.21514	356.123	188.256	1.24658	2.74749	4.33906	16.7071	0.939404	113.461	51.4243	24.2146	8.31524	Neurological complications of diabetes
7.75811	309.055	401.631	1.19936	3.19923	3.67462	15.1965	1.06752	81.8448	92.941	30.8626	7.69914	Neurological complications of diabetes
9.89946	279.285	127.971	1.18283	2.33098	4.62751	11.4271	0.966521	81.0063	24.0991	9.03133	8.26359	Neurological complications of diabetes
8.22433	302.283	40.2663	1.11734	2.78799	5.26888	9.59656	1.00136	81.4869	37.3448	18.6134	7.91136	Neurological complications of diabetes
7.0209	304.59	87.7003	1.19	2.47247	4.07439	17.1456	0.957767	121.105	713.85	137.603	6.90674	Neurological complications of diabetes
8.67766	284.934	142.843	1.22539	2.45296	4.34862	7.63146	0.79313	85.7344	19.687	7.95969	8.02122	Neurological complications of diabetes
10.7509	325.789	95.8207	1.27	2.5289	4.62016	14.4867	0.85229	95.0689	13.3729	8.66154	7.27374	Neurological complications of diabetes
7.94375	305.66	97.8564	1.1724	2.61486	4.19458	16.7908	0.994469	71.9329	57.1065	128.633	8.06491	Neurological complications of diabetes
7.86162	328.115	226.8	1.18432	2.91568	4.78594	10.7778	1.27622	83.6403	11.4878	280.665	7.65756	Neurological complications of diabetes
9.51832	272.433	149.787	1.25895	2.50319	4.18341	11.0494	1.03519	67.5864	66.7538	19.3079	7.62941	Neurological complications of diabetes
7.47501	324.151	729.81	1.17886	2.67426	4.39487	13.7729	1.01213	111.83	182.756	11.6829	8.18147	Neurological complications of diabetes
7.14873	258.216	232.163	0.815912	4.79032	4.41968	20.6053	2.07616	94.111	11.19	5.81701	8.04837	Neurological complications of diabetes
9.40759	367.725	278.976	1.22	2.66305	4.83252	12.2394	1.05488	126.662	23.0426	257.809	7.87338	Neurological complications of diabetes
10.2959	343.502	179.579	1.384	3.17872	4.77788	12.3518	1.17662	79.9682	81.2629	41.5759	7.49896	Neurological complications of diabetes
7.08998	340.779	437.739	1.05795	3.33914	3.76693	14.9356	1.19445	60.7793	4.67285	65.3677	8.09727	Neurological complications of diabetes
8.0229	384.18	109.951	1.33953	2.59213	4.17858	18.4001	0.985739	78.3962	26.7747	24.4073	7.85018	Neurological complications of diabetes
9.57785	368.073	2516.86	1.12031	2.71246	3.80431	10.4588	1.65369	101.281	507.283	861.606	7.784	Neurological complications of diabetes
10.8663	347.662	273.726	1.151	2.51203	3.91368	15.1841	1.94155	115.488	9.18352	9.00282	8.07889	Neurological complications of diabetes
11.6988	359.868	250.248	1.33498	2.63548	4.03709	12.7013	2.27509	110.247	15.677	5.73356	7.48841	Neurological complications of diabetes
8.38835	261.365	248.786	1.21487	3.36546	4.35794	19.1092	1.33524	98.6136	32.145	10.2911	9.36874	Neurological complications of diabetes
8.83558	291.534	122.312	1.1289	2.19633	4.22167	11.8929	1.13623	94.0965	13.2973	17.6851	7.98198	Neurological complications of diabetes
8.55014	321.684	1472.78	1.12646	2.76622	4.63277	13.628	1.01024	125.741	491.093	841.186	7.57306	Neurological complications of diabetes
10.765	348.695	259.026	1.07834	3.44393	5.0883	7.79271	3.24627	73.5329	20.1471	119.322	7.94681	Neurological complications of diabetes
10.1594	291.13	171.069	1.27503	2.57746	4.64716	11.7098	0.797309	76.7117	96.3893	975.236	7.35888	Neurological complications of diabetes
7.40196	258.86	235.559	0.897412	4.49924	4.40707	20.2997	1.92481	95.0308	15.4707	6.73098	8.3181	Neurological complications of diabetes
7.21236	271.512	182.002	1.11262	2.69992	4.35075	15.1099	1.18206	76.0431	109.751	109.764	7.47468	Neurological complications of diabetes
7.14897	295.036	148.954	1.2018	2.85507	3.88015	8.3228	1.06151	141.142	35.0047	624.037	7.89044	Neurological complications of diabetes
8.50071	326.034	182.9	1.1568	2.25881	4.74587	15.9851	1.0794	70.7413	90.8484	26.3799	7.52521	Neurological complications of diabetes
8.45853	415.239	137.04	1.37715	2.52287	4.2514	16.7333	0.901429	74.4294	36.9009	20.1364	7.95287	Neurological complications of diabetes
9.86016	331.531	88.7702	1.27	2.54072	4.61584	16.7529	0.835903	101.061	10.5133	6.16664	7.30234	Neurological complications of diabetes
7.84995	307.356	399.103	1.19698	3.27048	3.61762	15.8876	1.07069	83.4068	76.4668	32.8362	7.75772	Neurological complications of diabetes
7.36164	366.016	260.708	1.16063	3.00304	4.43924	15.6656	1.09696	126.313	48.717	616.457	8.56659	Neurological complications of diabetes
7.14838	295.285	149.02	1.2014	2.85512	3.88023	8.3244	1.06094	141.096	35.0589	624.043	7.89069	Neurological complications of diabetes
7.47569	271.22	171.636	1.06276	3.13647	4.73026	10.7198	1.42086	90.6096	86.7323	29.8931	7.57509	Neurological complications of diabetes
7.95289	307.093	180.701	1.08375	2.67838	4.53387	12.7345	0.850876	73.864	271.261	40.4518	9.22874	Neurological complications of diabetes
9.29564	331.469	173.275	1.26398	3.11818	4.46399	13.4674	1.072	67.0207	19.235	11.4757	7.28201	Neurological complications of diabetes
7.5939	322.609	41.0446	1.10955	2.81134	4.85638	12.3634	0.94688	82.3547	26.8649	22.4232	7.85688	Neurological complications of diabetes
6.89926	312.812	122.31	1.1916	3.18099	4.80949	15.6863	1.04907	113.834	15.3473	12.89	8.05907	Neurological complications of diabetes
10.6011	321.899	94.4752	1.27	2.54113	4.75777	12.5724	0.91039	88.3628	13.9815	13.8295	7.62234	Neurological complications of diabetes
9.10393	294.776	182.888	1.24618	2.41217	4.26435	8.22076	0.84455	76.1381	64.7609	842.154	7.70366	Neurological complications of diabetes
8.27377	294.473	44.3536	1.0824	2.70678	5.04588	9.24169	1.04573	79.2962	34.7894	15.4083	7.88053	Neurological complications of diabetes
8.28431	291.166	110.015	1.28	2.70017	4.39442	12.047	1.11912	121.944	72.9662	52.0785	7.52403	Neurological complications of diabetes
9.51731	403.252	92.6882	1.15888	3.04065	4.38733	8.42903	1.37444	84.0796	14.5609	28.1889	7.8492	Neurological complications of diabetes
8.10444	346.081	6762.79	1.27968	2.65425	4.65464	12.9298	0.868403	107.177	13.4746	8.90372	7.81578	Neurological complications of diabetes
9.15477	311.805	255.734	1.16955	2.94085	4.44132	9.41651	0.953906	87.3278	223.086	21.6824	7.76004	Neurological complications of diabetes
7.73976	307.541	152.134	1.08939	2.58644	4.4756	13.7738	0.822261	74.5229	292.943	43.3913	9.53079	Neurological complications of diabetes
8.76904	324.76	140.791	1.20706	2.4564	4.37875	12.1621	1.24603	123.294	40.1375	672.17	8.44875	Neurological complications of diabetes
8.22496	294.121	52.2827	1.16048	2.87361	5.20255	11.6024	1.03518	82.589	45.5218	24.1863	8.20829	Neurological complications of diabetes
8.31677	301.359	156.191	1.23218	2.38442	4.27281	8.17787	0.91	84.7565	12.8005	870.514	8.10345	Neurological complications of diabetes
7.56748	311.479	94.7222	1.22754	2.48453	4.48491	19.1216	1.03642	67.9594	64.0888	158.467	8.31872	Neurological complications of diabetes
8.28158	315.462	146.418	1.29499	2.71826	4.06496	20.6449	1.12659	94.1073	9.81164	40.5589	7.87812	Neurological complications of diabetes
7.62044	294.77	358.897	1.10756	2.18163	4.43708	9.40248	0.936991	129.909	36.986	121.634	8.03761	Neurological complications of diabetes
7.28912	346.726	311.355	1.02822	2.38883	4.17693	14.2466	2.46642	88.8198	42.0759	41.6947	8.47437	Neurological complications of diabetes
9.03316	302.855	109.986	1.25971	2.60021	4.84725	13.2883	0.909875	94.852	4.39544	1100.93	8.02321	Neurological complications of diabetes
8.58993	325.627	112.403	1.3106	2.60545	4.98088	15.3899	0.938492	74.6386	34.9826	117.014	7.95003	Neurological complications of diabetes
8.23627	307.644	5909.13	1.17779	2.27637	4.10174	17.7749	0.942945	81.8571	10.7969	36.0461	7.817	Neurological complications of diabetes
8.04152	310.72	208.631	1.28047	2.61165	3.80118	15.0288	0.798403	87.3498	303.24	14.2687	8.81302	Neurological complications of diabetes
10.1776	317.197	94.4847	1.26153	2.51339	4.87847	10.2132	1.02881	77.8861	14.3946	21.2407	8.10915	Neurological complications of diabetes
7.49056	287.816	367.804	1.02858	2.01841	4.3423	7.78952	0.947522	130.695	41.9354	114.887	8.10431	Neurological complications of diabetes
9.80666	340.609	177.064	1.47901	2.08993	4.48	16.1753	1.31685	66.3531	175.157	23.4679	8.40371	Neurological complications of diabetes
8.73644	322.24	216.526	1.18074	2.39469	4.36055	16.7016	1.00926	80.7673	74.9208	127.865	7.47852	Neurological complications of diabetes
9.53185	275.931	142.084	1.28612	2.51754	5.22111	6.94029	0.751351	86.4895	38.0259	12.8823	8.34022	Neurological complications of diabetes
9.39571	307.234	9512.98	1.29664	2.80182	4.99371	11.4652	0.953217	123.797	21.9544	237.285	7.3277	Neurological complications of diabetes
6.98751	363.31	167.147	1.09224	2.86661	3.90321	8.76104	0.905814	128.531	49.8358	625.577	7.95964	Neurological complications of diabetes
8.79049	331.445	253.321	1.14175	2.59755	4.54878	10.2924	1.02885	76.1754	69.7312	130.948	8.04164	Neurological complications of diabetes
7.74732	301.563	350.195	1.18472	2.34109	4.52966	10.9782	0.926704	129.141	32.1508	128.225	7.97246	Neurological complications of diabetes
8.63121	328.905	132.064	1.31788	2.77011	5.02484	16.2199	0.915233	76.4114	19.7546	91.417	7.88764	Neurological complications of diabetes
9.63251	339.767	127.479	1.27022	2.72117	4.89215	13.6796	0.985738	79.5123	27.2733	111.678	7.88031	Neurological complications of diabetes
9.72333	310.106	197.918	1.21495	2.95191	4.27531	10.5437	1.09693	67.4103	159.886	26.5025	8.41802	Neurological complications of diabetes
8.13075	290.294	175.743	1.1534	2.86403	4.27939	19.5397	1.11719	85.9207	332.389	747.571	8.65281	Neurological complications of diabetes
8.11375	275.425	192.317	1.0764	3.11554	4.3787	10.7114	1.18964	75.5253	124.212	54.1135	7.98993	Neurological complications of diabetes
7.52329	301.239	88.5005	1.12969	2.71806	5.54539	14.5758	1.62061	86.8202	91.9391	6.76558	7.23203	Neurological complications of diabetes
8.05839	328.405	269.382	1.16952	3.13357	4.68929	19.1115	0.986428	100.768	1532.94	108.27	9.16482	Neurological complications of diabetes
7.92316	287.452	139.737	1.23766	2.67318	4.09616	9.90641	1.19168	137.014	32.7648	645.1	8.11906	Neurological complications of diabetes
8.85672	338.748	291.349	1.18986	2.67658	4.77697	11.5962	1.02575	94.7218	38.5301	182.422	8.30164	Neurological complications of diabetes
10.2189	343.238	276.674	1.10025	2.47774	3.91916	15.3172	1.7125	115.277	8.78578	9.96975	8.36828	Neurological complications of diabetes
7.34321	265.846	155.224	1.28731	3.08131	4.00526	15.5521	0.952009	92.254	682.104	12.7372	8.56257	Neurological complications of diabetes
8.03495	256.253	5708.48	1.05057	2.03153	3.92344	22.102	1.12705	82.9259	5.64911	76.6336	7.69695	Neurological complications of diabetes
6.82185	309.846	120.329	1.17524	3.14399	4.8028	15.5612	1.04606	114.776	16.0551	13.3208	8.01621	Neurological complications of diabetes
8.03504	306.711	133.798	1.14583	2.95332	4.03831	18.0797	0.947498	75.9886	31.1708	75.8246	7.87748	Neurological complications of diabetes
10.7018	276.394	10590.3	1.29419	2.64224	4.68192	12.7123	0.940942	101.677	29.4545	402.014	7.08465	Neurological complications of diabetes
8.90745	300.187	108.801	1.25434	2.60404	4.79666	12.8889	0.907575	95.0736	10.1959	1147.45	8.08223	Neurological complications of diabetes
8.51972	315.752	236.664	1.09662	2.33806	4.41903	10.456	1.0909	81.2636	94.9069	116.744	7.70882	Neurological complications of diabetes
8.89163	288.186	1960.01	1.0211	3.0856	4.43123	12.7457	0.918634	82.0103	78.7665	166.453	8.44023	Neurological complications of diabetes
8.49365	325.118	256.957	1.16552	2.69722	4.12329	9.7954	1.1021	81.7923	31.1593	132.45	8.30829	Neurological complications of diabetes
7.36604	276.395	183.242	1.12341	2.63791	4.25099	15.7678	1.08769	73.6085	114.076	126.828	7.3911	Neurological complications of diabetes
7.74909	327.532	134.274	1.26242	3.00394	4.44022	15.1147	1.16541	103.969	8.92294	15.6975	8.17541	Neurological complications of diabetes
7.41904	279.308	155.005	1.29891	3.09558	4.04897	14.6894	0.946656	93.4557	689.696	13.2243	8.61789	Neurological complications of diabetes
9.41852	316.33	183.893	1.22628	3.3145	4.20677	8.36388	1.00157	72.8763	157.339	21.7732	7.8388	Neurological complications of diabetes
8.17764	289.271	480.521	1.36838	2.44088	4.32956	13.2794	1.54308	82.282	71.113	105.905	8.29397	Neurological complications of diabetes
7.84264	302.18	228.319	1.17637	2.54037	4.35238	11.6982	1.06577	125.291	490.46	6.27738	8.46097	Neurological complications of diabetes
7.94741	362.867	122.031	1.1401	2.47751	4.5698	9.64879	1.13985	79.2765	11.5549	16.9244	7.28802	Neurological complications of diabetes
8.55513	330.722	219.027	1.03253	2.82074	3.9826	13.7137	0.95607	83.221	283.858	13.9871	8.45985	Neurological complications of diabetes
8.95179	287.483	175.568	1.06783	2.56462	4.80454	15.0969	1.199	60.167	76.5485	23.8605	6.74209	Neurological complications of diabetes
10.2269	286.994	8268.94	1.30707	2.46674	4.53698	9.20609	1.02243	70.2511	35.1649	297.503	7.1025	Neurological complications of diabetes
9.45346	279.212	143.134	1.29174	2.43254	5.22139	5.86039	0.736986	87.776	38.837	12.7268	8.35808	Neurological complications of diabetes
9.38626	255.326	133.374	1.17479	3.21981	4.34756	17.3715	0.922636	74.1313	12.4017	9.37097	7.86062	Neurological complications of diabetes
8.628	330.95	206.501	1.13543	3.26063	4.17716	6.28753	1.03126	85.9764	50.1772	38.6405	8.40402	Neurological complications of diabetes
6.96174	382.637	172.354	1.06205	2.86439	3.92354	9.14867	0.861777	124.09	55.5481	625.848	7.98082	Neurological complications of diabetes
8.87368	335.45	278.566	1.02035	2.42356	3.95864	15.0962	1.24493	113.652	9.24644	11.5431	8.92267	Neurological complications of diabetes
8.26605	359.952	189.021	1.40376	2.70699	4.36241	15.5684	1.18376	86.1525	8.47229	22.056	7.46368	Neurological complications of diabetes
6.75481	343.728	58.2979	1.00687	2.86328	4.87153	10.5307	0.907939	78.6284	13.2084	19.5983	7.34297	Neurological complications of diabetes
8.79025	330.555	111.948	1.19501	2.13755	4.04756	16.4349	1.20745	82.3196	9.77288	12.6241	7.42495	Neurological complications of diabetes
7.16795	340.616	444.599	1.06779	3.34692	3.90031	13.8223	1.18395	58.8922	2.13389	63.4122	8.09395	Neurological complications of diabetes
7.73463	318.302	282.452	1.10437	2.24393	4.63341	9.96597	0.821178	105.246	502.015	10.0119	7.9596	Neurological complications of diabetes
8.42134	316.622	1107.43	1.15083	2.76274	4.81032	12.9631	1.03809	131.516	467.031	530.863	7.49299	Neurological complications of diabetes
8.51607	313.712	90.9811	1.04356	2.48571	3.70627	19.1881	1.05158	69.7652	33.4452	13.8854	8.03583	Neurological complications of diabetes
7.39209	329.511	424.227	1.09668	3.38046	3.67397	15.8109	1.16088	68.7631	11.5206	57.5285	8.04821	Neurological complications of diabetes
7.72613	306.187	145.582	1.10419	2.10384	3.94723	9.82475	1.01455	90.9504	606.204	8.92667	8.39204	Neurological complications of diabetes
7.90571	365.701	153.602	1.37334	3.18719	4.32953	9.15279	0.912303	101.168	738.421	16.3505	8.97287	Neurological complications of diabetes
8.40706	275.551	2090.53	1.03514	3.13251	4.53812	11.3206	0.920058	85.6436	110.989	177.321	8.57766	Neurological complications of diabetes
6.93012	266.102	218.841	0.784839	4.72899	4.36209	19.2218	2.00592	87.8065	8.82601	3.91946	7.43846	Neurological complications of diabetes
8.49913	342.442	4525.24	1.27441	2.57937	4.59583	6.19994	1.22641	81.023	138.81	200.996	7.51082	Neurological complications of diabetes
8.92834	340.497	272.211	1.17609	2.73443	4.67506	10.6211	1.00096	79.6525	49.2364	152.895	8.26583	Neurological complications of diabetes
9.33425	307.867	6895.47	1.31271	2.49869	4.66476	7.34571	1.05626	72.3351	32.8254	170.191	7.24532	Neurological complications of diabetes
8.96251	335.002	279.907	1.01501	2.45314	3.95017	15.2503	1.25297	115.93	8.44552	11.8641	8.95829	Neurological complications of diabetes
8.05806	327.354	271.173	1.16598	3.13224	4.69328	19.2954	0.987759	100.719	1544.91	109.668	9.16582	Neurological complications of diabetes
8.02063	301.061	175.548	1.22	2.29288	4.02887	6.07464	0.918208	81.29	17.1143	768.604	8.14776	Neurological complications of diabetes
9.9418	342.187	167.909	1.31535	2.91136	4.5611	13.9668	1.03572	80.3331	81.0859	28.392	7.73381	Neurological complications of diabetes
8.89139	360.197	1604.41	1.21429	2.83	3.99525	10.0866	1.55285	149.904	396.843	614.57	7.72476	Neurological complications of diabetes
6.96965	341.158	61.7866	1.24133	2.64047	4.79894	18.6615	0.904941	100.729	5.35374	12.709	8.05604	Neurological complications of diabetes
9.77136	345.764	183.846	1.36076	2.89836	4.77998	13.0204	1.14998	79.6392	86.7438	40.6453	7.65622	Neurological complications of diabetes
8.59935	317.541	225.985	1.13223	2.34407	4.38164	13.3756	1.05777	81.4316	87.5795	120.806	7.57554	Neurological complications of diabetes
8.93762	267.53	187.277	1.25975	2.83313	4.03274	10.2067	1.04879	82.1661	13.7733	29.3473	7.78996	Neurological complications of diabetes
8.83931	299.221	109.798	1.22729	2.58497	4.789	13.5204	0.949784	94.0859	3.94032	1116.09	8.00409	Neurological complications of diabetes
8.23438	337.32	186.863	1.19751	2.5974	4.78342	24.7372	1.01706	85.2941	126.465	613.673	8.17324	Neurological complications of diabetes
7.96025	276.333	51.4812	1.17331	2.52987	5.03276	8.6582	1.0282	81.5836	43.5994	25.638	8.28264	Neurological complications of diabetes
9.48575	324.623	217.241	1.1436	3.01078	4.43884	9.26274	1.0692	78.1222	33.9174	40.4863	7.75872	Neurological complications of diabetes
7.91208	272.138	767.954	1.20785	2.65066	4.95841	12.2129	1.06841	112.375	276.694	295.309	7.62345	Neurological complications of diabetes
8.50149	333.338	145.429	1.18555	2.5169	4.31018	11.6834	1.18956	123.517	42.1946	665.42	8.38018	Neurological complications of diabetes
8.61628	281.237	197.622	1.07082	3.2328	4.30426	9.47185	1.11147	73.2155	133.876	45.9596	8.12952	Neurological complications of diabetes
9.1642	325.462	295.659	1.00195	2.44509	3.85592	13.7474	1.2444	109.82	7.65883	10.7298	8.64757	Neurological complications of diabetes
8.17742	331.983	206.355	1.18291	2.91835	4.65734	10.9594	1.2477	85.6818	17.2822	298.803	7.66104	Neurological complications of diabetes
7.93531	314.456	187.801	1.25086	2.30026	5.40156	12.8029	0.934072	80.0863	35.2128	5.96922	8.50293	Neurological complications of diabetes
7.5038	393.237	112.343	1.2202	2.44977	4.44153	5.14902	1.76062	71.5214	10.1965	37.9744	7.45419	Neurological complications of diabetes
8.21243	306.153	153.302	1.19432	3.16322	4.11863	10.7275	0.973779	74.854	21.3345	8.02378	7.47244	Neurological complications of diabetes
8.36329	326.725	137.094	1.29913	2.83441	4.92838	17.5046	0.929969	75.5246	18.782	87.2106	7.96801	Neurological complications of diabetes
7.67601	287.094	165.518	1.22561	2.93937	4.47937	12.6142	0.893356	91.355	107.525	1518.47	8.27359	Neurological complications of diabetes
9.61672	353.328	188.919	1.24546	2.79095	4.40006	16.1139	0.92818	110.139	51.1592	23.5048	8.24809	Neurological complications of diabetes
7.21915	317.285	168.873	1.05557	2.40066	4.33039	11.0222	0.97264	96.7832	614.435	28.7783	8.3517	Neurological complications of diabetes
8.4054	318.35	1381.04	1.19066	3.02599	4.36978	10.6258	1.1673	144.465	129.241	146.19	8.04087	Neurological complications of diabetes
7.58771	344.907	827.375	1.33098	2.8904	4.35156	8.10407	1.24924	163.042	147.406	138.196	7.73273	Neurological complications of diabetes
8.97584	354.43	367.916	1.29015	2.73341	4.7975	11.228	1.04358	81.4992	15.2734	74.7948	8.34882	Neurological complications of diabetes
12.2145	441.113	78.0376	1.17894	2.55882	3.68918	7.24412	1.29955	109.04	6.86775	17.8772	7.72816	Neurological complications of diabetes
7.66821	284.375	272.928	1.29768	2.70468	4.19957	16.6925	1.04232	80.0642	31.0136	10.977	8.85529	Neurological complications of diabetes
8.99886	341.397	277.349	1.06186	2.29513	4.34114	13.8851	1.61209	88.3472	1753.8	166.454	9.07134	Neurological complications of diabetes
7.70936	296.32	1706.13	1.20912	3.34505	4.25478	18.5652	1.24452	72.8771	21.3969	402.627	8.12787	Neurological complications of diabetes
7.99728	283.363	108.741	1.09004	2.52191	4.53305	14.4032	1.11671	90.9218	3.35423	1190.34	7.93732	Neurological complications of diabetes
8.82945	328.986	117.694	1.32947	2.63158	5.08104	14.7337	0.915265	76.2151	28.4864	108.203	7.85422	Neurological complications of diabetes
7.64292	294.672	226.705	1.22932	1.79028	4.34307	16.5061	0.903068	79.4197	20.4992	28.4414	8.71906	Neurological complications of diabetes
7.02302	261.366	108.564	0.907884	2.42404	4.2057	15.5834	1.32821	88.5547	6.07674	1285.92	7.86384	Neurological complications of diabetes
7.38852	219.725	686.199	1.26504	2.49725	4.94019	11.9642	1.10155	79.8583	41.9345	297.764	7.9088	Neurological complications of diabetes
9.97	340.73	184.8	1.21	3.32	4.7	22.18	1.26	136.09	160.56	56.52	6.98	Complications of diabetes nephropathy
9.52	379.75	2979.3	1.12	3.83	6.9	7.93	1.34	162.95	25.2	6.87	7	Complications of diabetes nephropathy
8.09	382.86	115.2	1.49	2.31	3.85	7.84	1.44	103.36	13.4	434.79	7.67	Complications of diabetes nephropathy
7.7	336	108	1.09	3.27	4.37	15.01	1.09	63.22	40	47.04	7	Complications of diabetes nephropathy
8.44	339	722.2	1.16	3.62	4.06	18.06	1.22	63.77	49.95	6.68	8.18	Complications of diabetes nephropathy
7.87	304	225	1.12	3.4	3.58	23.98	1.29	74.34	206.4	157.34	6.88	Complications of diabetes nephropathy
8.67	295.33	59	0.9	3.08	4.52	14.21	2.28	86.33	12.4	9.11	5.83	Complications of diabetes nephropathy
7.47	329.36	86	0.95	3.21	4.73	19.62	1.09	115.16	496.55	17.08	7.57	Complications of diabetes nephropathy
8.32	380.33	123	0.65	3.06	5.07	7.07	1.83	86.2	17.8	9.9	7.97	Complications of diabetes nephropathy
9.8	286.57	1226	1.21	2.45	4.68	20.83	1.16	115.01	526.9	878.51	6.91	Complications of diabetes nephropathy
7.86	311.25	239.46	1.3	2.74	4.23	9.65	0.88	70.36	1407.6	14.66	7.24	Complications of diabetes nephropathy
8.36	335.25	1391	1.19	2.23	3.95	11.28	2.06	131.21	476.2	57	7.79	Complications of diabetes nephropathy
7.22	325.5	453.6	1.07	2.48	3.92	15.8	1.42	68.55	30.3	9.48	9.12	Complications of diabetes nephropathy
9.14	283.75	854.75	1.19	2.9	4.74	22.41	1.15	71.99	13.87	14.47	8.24	Complications of diabetes nephropathy
8.1	282.08	2115.43	1.15	2.46	4.34	14.91	1.17	73.04	335.93	643.96	7.09	Complications of diabetes nephropathy
6.64	305.75	151.2	1.13	2.5	4.33	5.87	2.21	98.15	5.4	10.63	8	Complications of diabetes nephropathy
11.14	308.09	2516.8	1.1	2.63	4.46	4.85	1.06	83.65	228.5	1018.52	8.13	Complications of diabetes nephropathy
7.92	344.27	1740.5	1.22	3.13	4.44	7.9	1.09	94.27	240.47	527.02	6.81	Complications of diabetes nephropathy
10.34	395.4	556.2	1.33	3	4.18	8.33	2.87	78.88	4.4	7810.98	7.32	Complications of diabetes nephropathy
7.68	388	206.15	1.08	2.24	3.96	14.1	1.62	73.27	74.1	6.38	7.97	Complications of diabetes nephropathy
7.43	324.14	429	0.9	2.84	4.09	10.18	0.9	118.23	59.9	13.13	8.03	Complications of diabetes nephropathy
9.13	312.4	141.8	1.37	2.9	4.62	17.42	0.86	63.87	196.62	13.8	7.7	Complications of diabetes nephropathy
8.21	283.97	3392.94	1.15	2.95	4.26	14.97	1.13	107.81	155.17	483.33	7.21	Complications of diabetes nephropathy
7.9	282.71	229.6	1.29	2.55	4.6	10.36	1.85	130.64	103.2	63.61	7.69	Complications of diabetes nephropathy
9.4	322.91	1210.87	1.27	3.27	4.3	15.35	0.97	92.08	354.4	251.49	8.59	Complications of diabetes nephropathy
7.17	288.8	100	1.46	2.56	4.97	8.39	1.1	256.96	32.2	214.39	7.02	Complications of diabetes nephropathy
6.89	306	251.3	1.36	2.95	4.28	15.1	0.93	77.48	24	92.4	7.45	Complications of diabetes nephropathy
8.85	291.65	1859.12	1.24	2.58	4.52	7.41	1.32	87.44	600.21	536.87	8.14	Complications of diabetes nephropathy
10.46	312.5	2409.77	0.94	3.48	4.97	16.79	1.24	102.01	91.73	9.72	7.61	Complications of diabetes nephropathy
8.84	402.83	730.1	1.34	2.67	3.45	12.89	1.05	77.59	211.78	328.67	7.82	Complications of diabetes nephropathy
10.36	357.5	1045.75	0.96	2.3	2.85	17.46	0.96	53.55	102.15	74.46	8.88	Complications of diabetes nephropathy
8.04	319.88	166.15	1.07	2.91	4.3	14.52	2.35	103.76	12.8	17.1	8.1	Complications of diabetes nephropathy
6.6	422.33	169.87	1.26	2.49	3.86	18.74	1.63	95.23	17.77	134.25	8.02	Complications of diabetes nephropathy
7.99	294.5	162.5	1.15	1.85	4.54	9.91	1.05	67.62	40.1	30.96	9.02	Complications of diabetes nephropathy
7.22	299.58	3373.64	1.22	3.79	4.88	8.06	1.01	80.29	518.2	905.15	7.59	Complications of diabetes nephropathy
7.24	368.73	640.23	1.28	2.37	4.3	20.58	1.74	135.2	1248.2	295.38	8.07	Complications of diabetes nephropathy
8.33	301.71	6034.6	1.06	3.3	4.79	10.24	2.23	182.58	155.45	7.85	6.79	Complications of diabetes nephropathy
9.45	366.45	239.1	1.2	2.55	4.49	9.31	0.91	72.67	13.33	408.68	8.05	Complications of diabetes nephropathy
7.38	349.82	437.55	1.28	2.84	6.89	13.98	1.28	73.7	233.72	114.41	7.52	Complications of diabetes nephropathy
7.49	313	85.5	1.16	2.97	4.1	13.92	0.64	72	41.2	60.32	8.29	Complications of diabetes nephropathy
10.02	303.77	3214.59	1.32	3.14	5.14	14.75	1.56	113.57	772.03	1148.83	7.51	Complications of diabetes nephropathy
11.25	330.6	3198.8	1.14	3.09	4.57	14.88	1.11	73.47	1084.47	1446.16	7.87	Complications of diabetes nephropathy
9.69	408.5	908.32	1	3.47	4.95	6.79	1.61	181.52	220.08	326.15	7.77	Complications of diabetes nephropathy
8.82	353.12	1583.88	1.21	3.05	5.04	17.06	1.07	85.46	363.97	336.31	6.88	Complications of diabetes nephropathy
11.59	346.12	388.6	1.21	2.84	5.12	8.73	2.04	163.89	658.45	850.1	6.58	Complications of diabetes nephropathy
7.41387	332.423	431.758	1.02257	2.84	4.99314	11.4057	1.02257	103.867	115.966	45.7979	7.8655	Complications of diabetes nephropathy
7.35881	352.682	468.222	1.28	2.76887	6.49805	14.9788	1.34961	83.0068	387.241	141.796	7.60323	Complications of diabetes nephropathy
10.5108	388.667	533.302	1.31361	2.97814	4.30842	8.38465	2.7566	90.4942	93.7572	6859.98	7.2189	Complications of diabetes nephropathy
7.23931	328.373	211.683	1.39784	2.7637	4.15483	12.9867	1.07846	85.0134	20.9145	192.066	7.51404	Complications of diabetes nephropathy
8.45003	295.987	190.338	1.32577	2.70651	4.60894	13.5171	1.40729	100.782	144.976	41.336	7.69447	Complications of diabetes nephropathy
8.04663	300.52	2004.26	1.17076	2.65866	4.36965	12.8315	1.14628	79.3349	307.625	609.286	7.00698	Complications of diabetes nephropathy
8.37536	341.074	244.221	1.26716	2.71791	4.40185	11.7405	0.918396	74.6891	17.8091	275.912	7.79813	Complications of diabetes nephropathy
8.61934	324.845	756.16	1.16769	3.43553	4.23422	19.1745	1.20207	65.876	40.7061	8.67585	8.19537	Complications of diabetes nephropathy
7.39942	339.844	434.228	1.13238	2.84	5.80224	12.5038	1.13238	90.9993	166.193	75.0641	7.71813	Complications of diabetes nephropathy
9.47833	325.732	1197.4	1.24471	3.19085	4.18169	15.5222	0.969184	88.9362	333.818	237.045	8.61366	Complications of diabetes nephropathy
9.68559	408.471	907.396	1.00176	3.46585	4.94222	6.82163	1.6071	180.981	220.037	326.163	7.77026	Complications of diabetes nephropathy
8.90513	364.861	791.456	1.10046	3.56418	4.39117	13.8664	1.36512	107.585	113.256	125.557	8.02744	Complications of diabetes nephropathy
8.55849	287.99	2172.61	1.1092	2.65816	4.46239	15.2752	1.1836	78.6681	288.488	520.744	7.19102	Complications of diabetes nephropathy
10.0995	304.076	3165.09	1.30439	3.10382	5.09176	14.0477	1.52453	111.447	733.471	1139.59	7.55398	Complications of diabetes nephropathy
7.99142	319.594	1889.27	1.19223	2.86415	4.40032	10.6815	1.12174	85.8463	278.347	573.42	6.9211	Complications of diabetes nephropathy
7.84872	283.892	230.702	1.29355	2.57031	4.58375	10.6006	1.80329	127.941	99.1791	65.0716	7.67782	Complications of diabetes nephropathy
7.69773	341.896	119.129	1.08887	3.15322	4.32351	14.9068	1.15009	64.3595	43.8664	42.4299	7.10998	Complications of diabetes nephropathy
7.44298	322.996	423.493	0.910771	2.83199	4.10408	10.185	0.926236	118.573	61.0958	14.5241	8.02061	Complications of diabetes nephropathy
9.24858	346.791	858.458	1.07577	3.0641	3.55043	17.8073	1.1105	59.466	71.9333	35.2245	8.47479	Complications of diabetes nephropathy
7.33286	295.788	241.785	1.32931	2.77461	4.42031	13.0216	1.3334	100.789	58.7272	79.7763	7.55523	Complications of diabetes nephropathy
9.86148	372.367	942.225	1.08463	2.42135	3.04678	15.9612	0.989518	61.4345	138.106	157.834	8.53235	Complications of diabetes nephropathy
9.08401	322.693	288.401	1.27047	2.77282	4.52206	9.3481	1.26066	101.052	1161.76	288.812	7.02342	Complications of diabetes nephropathy
9.83977	336.338	178.133	1.23481	3.25488	4.6876	21.442	1.19798	124.893	166.151	49.8966	7.09163	Complications of diabetes nephropathy
8.09673	283.209	2108.62	1.15127	2.47217	4.34182	14.7827	1.16855	73.4255	334.197	641.836	7.08492	Complications of diabetes nephropathy
8.2749	370.594	129.95	0.717648	3.03584	4.94598	8.26995	1.91375	89.0283	16.9947	11.0597	7.99094	Complications of diabetes nephropathy
7.81416	307.54	205.596	1.09627	3.37348	3.74053	23.3714	1.26208	80.0383	246.904	137.76	6.97632	Complications of diabetes nephropathy
7.30263	300.612	102.002	1.36741	2.73768	4.81985	10.0467	1.0975	208.476	34.152	172.51	7.01499	Complications of diabetes nephropathy
7.39903	348.041	429.296	1.27379	2.86175	6.76146	14.3683	1.28039	73.7249	232.659	116.077	7.49515	Complications of diabetes nephropathy
8.75855	342.901	196.916	1.27885	2.55303	4.63557	9.031	0.96762	128.559	19.0526	349.759	7.73764	Complications of diabetes nephropathy
8.81596	309.326	793.39	1.17611	3.2333	4.42522	20.3963	1.1824	68.1848	30.5721	10.8639	8.21222	Complications of diabetes nephropathy
7.16184	408.611	154.56	1.06074	2.67619	4.25525	14.928	1.69533	92.2803	17.7798	93.6309	8.00367	Complications of diabetes nephropathy
8.52156	287.378	3362.24	1.17926	2.9827	4.41148	14.9321	1.20402	108.801	261.351	597.883	7.26164	Complications of diabetes nephropathy
8.90309	341.292	1297.25	1.12755	2.24901	3.6513	12.9581	1.7613	110.122	374.629	61.7411	8.08598	Complications of diabetes nephropathy
7.26239	325.969	462.933	1.07313	2.51961	3.92486	15.8785	1.41305	68.3839	30.9828	9.38271	9.08734	Complications of diabetes nephropathy
8.59675	334.503	1498.32	1.24286	3.19402	4.37598	11.3066	1.03513	93.2686	292.566	401.03	7.62393	Complications of diabetes nephropathy
9.70738	389.238	958.506	1.03318	3.30886	4.90735	9.008	1.53891	171.013	268.55	413.41	7.63414	Complications of diabetes nephropathy
8.82583	341.171	1637.38	1.21583	2.95864	4.93892	15.1842	1.1186	85.8449	409.89	375.295	7.12492	Complications of diabetes nephropathy
8.9071	365.382	1192.45	1.11184	2.74008	4.36135	9.43302	1.87489	151.905	370.844	167.716	7.78177	Complications of diabetes nephropathy
8.22084	354.539	134.869	0.800244	2.69641	4.91074	7.92339	1.59562	80.6169	24.5009	16.2283	8.28551	Complications of diabetes nephropathy
8.72039	343.291	1657.42	1.2017	2.96837	4.94315	16.7625	1.08384	83.7417	360.091	378.874	6.90905	Complications of diabetes nephropathy
9.14734	356.142	220.635	1.23451	2.55133	4.55372	9.18787	0.935222	97.1337	15.8349	382.889	7.91327	Complications of diabetes nephropathy
11.1434	308.776	2537.58	1.10122	2.64401	4.46335	5.15555	1.06152	83.3399	254.576	1031.55	8.12208	Complications of diabetes nephropathy
7.23249	327.936	212.456	1.3971	2.76734	4.15728	13.028	1.07556	84.8663	20.9747	190.12	7.51279	Complications of diabetes nephropathy
9.38511	363.885	238.521	1.19671	2.58491	4.45263	9.91246	0.925606	72.7386	21.2589	398.358	8.00195	Complications of diabetes nephropathy
8.81986	341.544	233.477	1.16809	2.889	4.12707	15.1607	1.06155	73.336	90.3304	308.44	7.58338	Complications of diabetes nephropathy
8.2171	334.335	3202.69	1.17665	3.80734	5.75571	8.00364	1.15306	116.125	304.474	515.727	7.33422	Complications of diabetes nephropathy
8.27441	319.985	228.609	1.14048	3.18244	3.81292	20.2251	1.19274	73.9126	156.982	221.672	7.17947	Complications of diabetes nephropathy
7.70447	325.669	339.997	1.29498	2.64718	4.24756	12.3919	1.09574	86.6258	1367.61	85.0816	7.44821	Complications of diabetes nephropathy
8.86272	326.336	153.662	1.31654	2.77834	4.49834	16.808	1.00009	65.6027	174.035	12.4322	7.74977	Complications of diabetes nephropathy
7.86081	310.664	238.291	1.28544	2.79338	4.17743	10.8089	0.913158	70.6819	1310.46	26.199	7.21089	Complications of diabetes nephropathy
7.51125	307.172	357.658	1.16423	2.50998	4.21125	13.47	1.60418	95.144	61.5241	32.6647	8.50751	Complications of diabetes nephropathy
7.58538	289.965	236.36	1.31181	2.6746	4.50032	11.8365	1.56342	114.081	78.5292	72.5781	7.61524	Complications of diabetes nephropathy
7.82392	314.595	262.782	1.29884	2.71847	4.23407	10.2861	0.930046	74.1333	1398.32	30.9961	7.2883	Complications of diabetes nephropathy
7.61302	381.048	209.978	1.10374	2.3002	3.98713	14.1848	1.5615	73.627	69.8522	13.6733	7.92591	Complications of diabetes nephropathy
8.74965	314.56	780.834	1.17327	3.30151	4.3608	19.9842	1.18904	67.4061	33.9899	10.1259	8.20654	Complications of diabetes nephropathy
8.82895	288.317	2211.67	1.13801	2.50076	4.36877	12.4977	1.14362	75.5841	310.17	733.775	7.33938	Complications of diabetes nephropathy
7.99469	296.883	162.843	1.14249	1.94951	4.51747	10.3428	1.17204	71.0126	37.5373	29.6589	8.93364	Complications of diabetes nephropathy
7.75303	328.411	117.966	1.10097	3.01033	4.40109	14.0774	1.08269	64.0246	40.0183	44.0995	7.36939	Complications of diabetes nephropathy
7.91808	295.252	168.306	1.16373	1.92192	4.523	10.2494	1.04215	68.2647	39.0473	34.9773	8.91734	Complications of diabetes nephropathy
8.86464	330.637	1402.45	1.25191	3.21936	4.35064	12.6551	1.01341	92.8722	313.188	351.157	7.94612	Complications of diabetes nephropathy
8.13265	339.911	1571.59	1.2055	2.69503	4.20318	9.53357	1.5588	112.123	354.399	299.858	7.28364	Complications of diabetes nephropathy
7.94544	331.04	187.351	1.24687	3.02625	3.67258	18.4458	1.34143	84.2906	140.222	252.474	7.15088	Complications of diabetes nephropathy
8.90134	337.198	2602.94	1.13307	3.23313	5.78468	10.971	1.26594	123.779	160.577	284.433	7.03921	Complications of diabetes nephropathy
8.24122	337.685	1485.35	1.1981	2.47296	4.08228	10.3675	1.79814	121.238	412.562	183.887	7.52544	Complications of diabetes nephropathy
8.03798	312.914	246.576	1.29571	2.74477	4.27247	9.6061	0.935351	74.8229	1371.85	54.524	7.20851	Complications of diabetes nephropathy
7.47	315.517	104.528	1.25057	2.96189	4.63038	12.1372	1.09434	147.296	36.6151	119.664	7.00868	Complications of diabetes nephropathy
10.5181	306.74	2652.73	1.11904	2.81403	4.52663	5.35926	1.05207	83.1169	274.46	1000.53	8.04433	Complications of diabetes nephropathy
10.2751	382.322	636.686	1.31558	2.93391	4.24008	9.83206	2.66452	83.2215	67.186	6977.94	7.27073	Complications of diabetes nephropathy
7.87154	289.307	3386.34	1.17393	3.23718	4.47197	12.6076	1.08897	98.4015	279.283	627.542	7.33991	Complications of diabetes nephropathy
9.2407	359.322	226.331	1.22387	2.55092	4.53406	9.22554	0.927442	89.5876	15.0622	390.844	7.95545	Complications of diabetes nephropathy
7.40997	312.317	91.6861	1.15718	2.92575	4.12166	13.162	0.787826	74.4622	37.8292	55.6413	8.26269	Complications of diabetes nephropathy
7.5283	294.719	3379.65	1.1982	3.52841	4.68692	10.2119	1.04737	88.8601	405.148	773.79	7.47166	Complications of diabetes nephropathy
7.26713	301.223	3365.56	1.21795	3.79082	4.92139	8.05734	1.01676	81.9837	508.099	886.745	7.57791	Complications of diabetes nephropathy
7.62326	313.636	3304.5	1.20247	3.79701	5.23417	8.03721	1.06786	94.7828	431.762	747.654	7.48656	Complications of diabetes nephropathy
8.65833	295.316	60.7762	0.90429	3.05889	4.52034	14.1362	2.25889	86.0089	12.8754	9.48497	5.88474	Complications of diabetes nephropathy
10.3111	310.119	3210.85	1.27741	3.12817	5.00512	14.7808	1.45351	104.081	845.964	1219.19	7.59519	Complications of diabetes nephropathy
8.68698	287.102	2192.93	1.14035	2.49282	4.36317	12.9675	1.14876	75.0887	315.187	716.283	7.29081	Complications of diabetes nephropathy
6.97401	410.441	182.434	1.19767	2.40342	3.89463	17.1331	1.62654	87.6252	37.2773	89.9681	8.00268	Complications of diabetes nephropathy
9.35856	288.931	1520.19	1.22394	2.51041	4.60565	14.5941	1.23435	102.199	560.965	719.759	7.48155	Complications of diabetes nephropathy
7.73539	297.22	299.435	1.15341	2.65157	4.42138	10.297	1.51728	126.294	88.0352	45.9306	7.80908	Complications of diabetes nephropathy
6.94286	305.447	247.032	1.34991	2.89714	4.2925	14.8506	0.935767	77.0061	24.7737	89.4473	7.52545	Complications of diabetes nephropathy
9.17272	313.841	143.987	1.36186	2.92136	4.62407	17.6621	0.880342	67.5427	194.786	15.9725	7.66338	Complications of diabetes nephropathy
6.66833	305.778	162.543	1.15606	2.55099	4.32433	6.91594	2.06495	95.8077	7.50774	19.8961	7.93767	Complications of diabetes nephropathy
7.73477	321.313	291.14	1.29478	2.76609	4.92398	10.7797	0.984357	71.2314	1101.34	40.6841	7.31305	Complications of diabetes nephropathy
9.14286	312.834	142.458	1.36755	2.90643	4.62122	17.4928	0.866122	64.9753	196.068	14.4538	7.68898	Complications of diabetes nephropathy
8.00978	306.445	222.324	1.12599	3.39467	3.65455	23.8602	1.288	78.4503	203.349	150.629	6.88666	Complications of diabetes nephropathy
7.6195	330.575	338.711	1.28998	2.7901	5.56277	11.8195	1.08042	72.0335	819.439	64.6387	7.38029	Complications of diabetes nephropathy
10.1067	376.708	572.797	1.28012	2.74831	4.21924	10.9738	1.50602	117.342	417.526	568.852	7.24883	Complications of diabetes nephropathy
7.4142	332.256	431.702	1.02009	2.84	4.9749	11.3809	1.02009	104.157	114.833	45.1381	7.86882	Complications of diabetes nephropathy
9.36347	406.322	839.857	1.13061	3.16268	4.37378	9.13331	1.39488	141.595	216.892	327.118	7.78921	Complications of diabetes nephropathy
9.36746	324.605	1231.8	1.26663	3.25766	4.34152	15.4459	0.975611	91.7086	354.937	256.249	8.49405	Complications of diabetes nephropathy
7.53627	316.754	87.5906	1.13157	2.97502	4.15408	13.5381	0.706341	72.7916	39.8955	57.5092	8.27216	Complications of diabetes nephropathy
7.55392	347.465	116.216	1.11258	3.16642	4.30227	15.5053	1.16171	67.471	37.0478	58.6216	7.13546	Complications of diabetes nephropathy
10.8028	320.845	3204.54	1.20545	3.10818	4.77725	14.8327	1.27362	88.0502	970.868	1338.05	7.73911	Complications of diabetes nephropathy
8.1845	316.431	227.807	1.13592	3.23081	3.76114	21.0599	1.21436	74.0076	167.969	207.369	7.11289	Complications of diabetes nephropathy
7.94102	329.459	189.553	1.23945	3.04811	3.66716	18.7695	1.33842	83.7086	144.093	246.91	7.13504	Complications of diabetes nephropathy
10.1565	342.862	2080.43	1.32427	3.08027	4.73043	12.011	2.11889	98.7701	444.534	3991.12	7.42894	Complications of diabetes nephropathy
9.55842	293.984	1292.11	1.21129	2.53738	4.64916	19.1685	1.151	112.345	490.094	833.343	6.89715	Complications of diabetes nephropathy
7.11655	320.511	225.605	1.38454	2.82917	4.19882	13.7293	1.02629	82.366	21.9988	157.042	7.49154	Complications of diabetes nephropathy
8.17113	368.254	116.274	0.741474	3.04386	4.89602	8.29862	1.61656	83.6531	21.997	18.9434	8.0274	Complications of diabetes nephropathy
10.4801	313.806	3208.68	1.25267	3.1213	4.92679	14.7986	1.39167	98.5702	888.901	1260.05	7.64466	Complications of diabetes nephropathy
8.66447	351.48	755.622	1.13127	3.59306	4.21982	16.0362	1.29003	84.9147	80.5008	64.0482	8.10638	Complications of diabetes nephropathy
8.42065	325.765	229.914	1.14788	3.10376	3.89715	18.8673	1.15756	73.758	139.112	244.936	7.28776	Complications of diabetes nephropathy
7.5134	341.48	110.833	0.976869	3.00952	4.57085	18.4791	1.19954	106.502	409.236	14.8685	7.65267	Complications of diabetes nephropathy
9.61055	385.052	991.207	1.07397	3.41521	4.77193	9.13511	1.43466	157.017	256.878	305.696	7.99465	Complications of diabetes nephropathy
11.2264	325.77	3052.45	1.13142	2.99129	4.5464	12.7277	1.09927	75.6545	900.788	1354.39	7.92579	Complications of diabetes nephropathy
10.7175	306.46	2780.05	1.183	2.8224	4.71654	8.58486	1.24863	94.9376	433.552	1067.68	7.8961	Complications of diabetes nephropathy
8.17143	284.578	3392.19	1.15273	2.98273	4.28416	14.7008	1.12532	106.738	169.315	499.765	7.22481	Complications of diabetes nephropathy
10.1661	332.809	331.666	1.24436	2.80183	4.78025	9.08121	1.59717	128.185	944.435	531.174	6.83195	Complications of diabetes nephropathy
9.08618	345.226	831.092	1.09269	3.17575	3.65277	17.8581	1.1325	60.3304	67.5181	29.4916	8.41559	Complications of diabetes nephropathy
9.73051	334.819	1154.02	1.16327	2.93605	3.8008	16.0764	0.966557	78.815	267.556	190.543	8.68984	Complications of diabetes nephropathy
8.64272	346.233	1509.54	1.20229	2.73397	4.61992	14.8324	1.45154	103.092	407.223	228.665	7.23071	Complications of diabetes nephropathy
7.89592	313.523	144.288	1.37722	2.55682	4.81717	8.68292	1.03951	198.285	26.192	276.249	7.34794	Complications of diabetes nephropathy
9.20244	333.2	1337.93	1.24956	3.19506	4.55206	15.9325	1.00406	89.8251	357.66	280.382	8.00753	Complications of diabetes nephropathy
8.15837	368.773	119.09	0.764706	3.11475	4.88751	9.13991	1.63709	80.2092	23.5874	19.5822	7.71713	Complications of diabetes nephropathy
8.0152	307.291	164.339	1.10968	2.3842	4.41905	12.2333	1.70515	85.8332	26.3418	23.9751	8.55635	Complications of diabetes nephropathy
7.25853	329.604	209.502	1.39992	2.75345	4.14794	12.8704	1.08663	85.428	20.7446	197.551	7.51756	Complications of diabetes nephropathy
8.20505	350.432	136.759	0.824168	2.63851	4.88538	8.05928	1.5583	79.7279	25.5679	17.236	8.33575	Complications of diabetes nephropathy
7.65086	384.041	221.826	1.07937	2.2552	3.95747	14.2077	1.60733	72.971	71.3252	6.57639	8.04285	Complications of diabetes nephropathy
7.978	343.433	1719.75	1.22196	3.13549	4.43451	8.19194	1.0853	94.1842	244.934	516.223	6.87975	Complications of diabetes nephropathy
8.41346	286.08	2008.31	1.18762	2.51015	4.41523	11.7754	1.23269	79.0584	446.385	599.202	7.52884	Complications of diabetes nephropathy
8.14604	285.246	2143.44	1.14903	2.50441	4.42299	14.6837	1.17551	75.9548	325.856	623.306	7.08708	Complications of diabetes nephropathy
8.01863	310.192	1945.95	1.18164	2.76286	4.3852	11.7413	1.13384	82.6366	292.779	591.1	6.96343	Complications of diabetes nephropathy
8.35572	310.791	135.91	1.35413	2.88184	4.85566	14.2297	1.16776	205.775	86.5567	147.537	7.00306	Complications of diabetes nephropathy
8.32128	321.566	1791.68	1.22863	2.89269	4.47452	7.68857	1.18924	91.323	395.691	531.27	7.38387	Complications of diabetes nephropathy
8.30167	348.023	1674.08	1.21576	3.09607	4.69445	11.7845	1.08152	90.5339	292.843	446.145	6.83969	Complications of diabetes nephropathy
7.33706	343.294	441.857	1.22365	2.74339	6.09299	14.4684	1.31757	72.318	179.132	86.2518	7.94936	Complications of diabetes nephropathy
8.78743	297.217	1799.35	1.23362	2.53531	4.44722	7.90416	1.41449	93.029	584.375	475.596	8.09531	Complications of diabetes nephropathy
10.3799	301.587	2416.45	1.1125	2.5875	4.43	7.36517	1.0875	80.9973	255.359	924.874	7.86998	Complications of diabetes nephropathy
8.31009	322.198	1790.26	1.22839	2.8993	4.47356	7.69447	1.18647	91.4051	391.365	531.152	7.36788	Complications of diabetes nephropathy
6.85146	321.458	240.479	1.34671	2.88887	4.22419	15.5837	1.02302	79.8387	23.1721	97.9612	7.52574	Complications of diabetes nephropathy
6.76294	356.968	215.623	1.31619	2.74846	4.09598	16.6948	1.23669	85.2569	21.2704	110.736	7.69974	Complications of diabetes nephropathy
8.18565	297.816	80.9986	0.954877	2.94161	4.47467	12.2201	2.2633	89.1502	10.7298	9.47267	6.34776	Complications of diabetes nephropathy
9.59715	381.098	1005.18	1.08644	3.40597	4.7419	9.53053	1.4051	152.885	263.083	302.247	8.03253	Complications of diabetes nephropathy
8.50498	306.524	168.3	1.16561	2.23233	4.58161	13.1013	1.10462	85.4284	71.4306	37.6079	8.48941	Complications of diabetes nephropathy
8.17229	369.769	119.426	0.754824	3.11003	4.90323	8.9616	1.65371	80.7253	23.0888	18.7481	7.73891	Complications of diabetes nephropathy
8.34594	307.173	193.573	1.21443	3.21114	3.97284	21.5021	1.12758	70.3852	202.706	103.121	7.18974	Complications of diabetes nephropathy
7.31212	349.815	227.175	1.21039	2.57063	4.10902	14.5657	1.29869	75.2305	50.7698	46.4372	7.72785	Complications of diabetes nephropathy
8.62963	301.689	3293.57	1.27034	3.46276	5.01089	11.428	1.28689	97.0444	645.988	1027.83	7.54972	Complications of diabetes nephropathy
8.02987	306.31	1969.35	1.17727	2.72104	4.37896	12.1788	1.13883	81.3116	298.737	598.398	6.98091	Complications of diabetes nephropathy
7.81618	354.864	110.676	1.48107	2.38441	4.18335	8.0037	1.3388	149.077	18.9955	369.191	7.47654	Complications of diabetes nephropathy
6.70998	413.698	163.684	1.243	2.56799	3.91099	18.3671	1.57601	92.0295	19.9927	125.53	7.91802	Complications of diabetes nephropathy
8.56142	295.887	63.9313	0.912302	3.04898	4.50984	13.7639	2.27626	86.9622	12.0256	9.1913	5.94606	Complications of diabetes nephropathy
7.99794	341.878	1719.17	1.21959	3.10181	4.44995	8.43606	1.0929	95.1298	252.345	541.592	6.81415	Complications of diabetes nephropathy
9.32649	295.023	883.946	1.15484	2.80829	4.4511	21.6534	1.12096	69.1713	27.3642	23.6399	8.33783	Complications of diabetes nephropathy
7.10288	318.579	381.803	1.17292	2.64681	4.04777	15.5516	1.2461	71.7193	28.0641	38.9087	8.52731	Complications of diabetes nephropathy
7.95888	344.652	1733.73	1.21957	3.12654	4.46592	8.2957	1.08914	93.8894	245.805	518.781	6.81302	Complications of diabetes nephropathy
9.16192	337.055	152.865	1.12596	3.28444	4.7097	21.3525	1.20505	129.325	269.162	43.7718	7.17071	Complications of diabetes nephropathy
7.17818	348.313	179.635	1.10413	2.36546	4.13853	10.1289	1.90469	85.2751	40.9508	8.43071	7.98448	Complications of diabetes nephropathy
7.7081	291.884	3383.16	1.18549	3.37586	4.57432	11.4668	1.06916	93.8581	339.217	697.182	7.40265	Complications of diabetes nephropathy
7.46914	320.69	412.393	0.932481	2.81585	4.13248	10.195	0.97912	119.264	63.5062	17.3342	8.00168	Complications of diabetes nephropathy
9.63956	397.06	903.407	1.01742	3.41773	4.93074	8.22242	1.56782	171.476	201.17	297.568	7.8131	Complications of diabetes nephropathy
8.83807	316.088	1749.7	1.22807	2.76685	4.72673	11.2464	1.22061	86.6528	506.291	457.136	7.63908	Complications of diabetes nephropathy
8.29348	294.87	116.308	1.03843	2.39895	4.53107	11.8291	1.59895	75.9702	27.7376	21.2084	7.59631	Complications of diabetes nephropathy
7.34596	344.646	440.964	1.23533	2.76342	6.2582	14.3672	1.30978	72.6045	190.447	92.0885	7.86036	Complications of diabetes nephropathy
7.2313	325.427	452.276	1.06085	2.49937	3.92915	15.4976	1.39202	71.2231	31.8926	9.67639	9.06135	Complications of diabetes nephropathy
9.01698	362.217	3065.54	1.14187	3.82125	6.45822	7.95843	1.26783	144.872	133.021	203.327	7.12904	Complications of diabetes nephropathy
11.1104	327.556	3200.59	1.16042	3.09567	4.63467	14.8652	1.16106	78.0199	1049.02	1412.42	7.82915	Complications of diabetes nephropathy
7.83024	284.319	231.099	1.29483	2.57763	4.5779	10.6874	1.78645	126.968	97.7296	65.5986	7.67342	Complications of diabetes nephropathy
7.95331	284.204	228.446	1.28794	2.56983	4.60258	10.6644	1.83481	130.78	104.677	63.4274	7.67172	Complications of diabetes nephropathy
7.99806	294.688	162.591	1.15024	1.85598	4.54065	9.95992	1.05085	67.8986	40.5901	31.064	9.0117	Complications of diabetes nephropathy
8.85241	351.432	1563.04	1.21335	3.06229	4.99866	16.9645	1.06441	85.8299	363.435	331.571	6.97554	Complications of diabetes nephropathy
8.7206	290.079	2192.83	1.09478	2.72822	4.50567	15.4044	1.18841	80.6581	271.714	477.177	7.22674	Complications of diabetes nephropathy
7.4027	338.159	433.668	1.10745	2.84	5.61856	12.2545	1.10745	93.9204	154.791	68.4203	7.75158	Complications of diabetes nephropathy
7.89117	288.973	228.247	1.23999	2.80004	4.29995	14.3666	1.68527	114.078	133.558	91.1824	7.45172	Complications of diabetes nephropathy
8.12351	282.38	2107.4	1.15282	2.46376	4.34564	14.6749	1.1747	73.4914	344.215	640.603	7.12292	Complications of diabetes nephropathy
8.47724	309.257	3319.1	1.19504	3.57162	4.78329	10.1876	1.0412	78.1624	694.859	1073.93	7.67735	Complications of diabetes nephropathy
7.08564	318.531	229.111	1.38119	2.84566	4.20989	13.9164	1.01315	81.6994	22.2718	148.222	7.48587	Complications of diabetes nephropathy
8.30142	336.451	1437.53	1.19399	2.34982	4.01523	10.83	1.93086	126.292	444.817	119.574	7.65953	Complications of diabetes nephropathy
8.08523	329.644	159.18	1.00216	2.93423	4.42437	13.3167	2.26601	100.924	13.6076	15.9371	8.079	Complications of diabetes nephropathy
9.15287	335.782	1369.81	1.24443	3.17626	4.61531	16.0786	1.01261	89.2593	358.478	287.631	7.86138	Complications of diabetes nephropathy
9.59265	298.942	2969.94	1.28216	2.98865	4.96194	14.7856	1.4732	104.549	674.964	1036.46	7.41652	Complications of diabetes nephropathy
7.87464	382.256	675.877	1.3038	2.489	3.96285	17.5297	1.46631	112.349	837.102	308.585	7.97084	Complications of diabetes nephropathy
7.3627	347.191	439.285	1.2573	2.80108	6.56893	14.1767	1.29513	73.1433	211.73	103.067	7.69296	Complications of diabetes nephropathy
7.77383	386.876	193.96	1.01696	2.36022	4.12273	13.0694	1.65079	75.1656	65.8461	6.89605	7.97	Complications of diabetes nephropathy
7.6598	320.546	160.685	1.12034	2.98126	4.48666	14.7679	0.987798	93.357	939.934	15.9022	7.4094	Complications of diabetes nephropathy
7.82927	386.211	186.757	0.979712	2.43125	4.21888	12.4604	1.66898	76.2856	60.9693	7.20096	7.97	Complications of diabetes nephropathy
7.52944	299.315	199.68	1.23793	2.31056	4.43114	12.083	0.999757	71.7483	33.359	56.6846	8.36265	Complications of diabetes nephropathy
9.74288	363.668	259.561	1.20137	2.58969	4.57622	9.23062	1.06465	85.1545	101.622	469.093	7.84881	Complications of diabetes nephropathy
9.28596	292.573	877.601	1.16248	2.82822	4.51388	21.8178	1.12727	69.7838	24.4318	21.6472	8.31657	Complications of diabetes nephropathy
9.85882	320.019	2251.36	1.00627	3.39716	4.84456	14.6859	1.2045	100.178	126.935	132.157	7.42065	Complications of diabetes nephropathy
9.76154	303.383	3229.27	1.31077	3.2	5.116	14.1325	1.50923	110.498	748.6	1126.34	7.51738	Complications of diabetes nephropathy
7.28995	305.184	240.567	1.26205	3.13365	3.99432	18.724	1.07692	76.1985	98.4395	118.903	7.21738	Complications of diabetes nephropathy
8.05136	323.42	105.542	1.09709	3.10143	4.69148	18.8495	1.00945	97.1973	391.509	15.9313	7.61553	Complications of diabetes nephropathy
7.03481	410.812	153.916	1.32712	2.43747	3.85708	15.5592	1.57455	97.6025	16.4948	221.953	7.91786	Complications of diabetes nephropathy
7.77508	316.566	127.304	1.11335	2.9389	4.20367	14.231	1.52635	88.4623	26.4793	37.9176	8.19152	Complications of diabetes nephropathy
8.38349	285.697	2018.55	1.18402	2.50536	4.40804	12.0751	1.2267	78.483	435.825	603.481	7.48689	Complications of diabetes nephropathy
7.44051	405.85	190.287	1.24231	2.50769	4.0458	15.9589	1.41766	88.5767	16.4606	215.184	8.02885	Complications of diabetes nephropathy
8.14385	346.471	1701.54	1.21751	3.1101	4.58923	10.1783	1.08503	92.0787	271.187	479.586	6.82741	Complications of diabetes nephropathy
8.28612	306.774	197.523	1.20256	3.23487	3.92346	21.8135	1.14799	70.8823	203.17	109.936	7.15081	Complications of diabetes nephropathy
8.83588	307.753	797.163	1.17697	3.21281	4.44457	20.5201	1.18041	68.4188	29.545	11.0856	8.21393	Complications of diabetes nephropathy
8.07372	316.274	152.48	1.02316	2.15696	4.67445	9.18954	1.24787	72.3334	34.4429	25.6175	8.75363	Complications of diabetes nephropathy
8.18628	345.552	139.005	0.852601	2.56971	4.85524	8.22077	1.51394	78.6713	26.836	18.4336	8.39546	Complications of diabetes nephropathy
7.03141	314.356	337.991	1.23573	2.74859	4.12573	15.4	1.13998	73.6533	26.6997	56.8665	8.16564	Complications of diabetes nephropathy
10.4936	323.117	3933.35	1.11928	3.1444	4.62699	13.6781	1.40011	101.732	843.83	1073.6	7.59025	Complications of diabetes nephropathy
6.6982	305.808	174.504	1.18355	2.60476	4.31836	8.01879	1.91201	93.3379	9.73018	29.6665	7.87196	Complications of diabetes nephropathy
8.90672	310.911	156.544	1.3257	2.9886	4.4357	18.5825	0.9362	65.7254	198.353	39.2367	7.55469	Complications of diabetes nephropathy
8.80771	310.251	163.082	1.30605	3.02789	4.35398	19.098	0.969989	66.5481	199.122	50.5159	7.49025	Complications of diabetes nephropathy
8.14249	363.887	185.625	1.1725	2.45051	4.17051	15.1589	1.37759	70.2718	113.179	8.74669	7.88388	Complications of diabetes nephropathy
8.12287	364.339	114.094	0.771128	3.03862	4.83962	8.69692	1.54737	82.8274	23.3577	21.8751	8.046	Complications of diabetes nephropathy
9.57113	304.684	2859.73	1.14803	3.09426	4.62809	6.13472	1.03999	82.3053	344.445	973.147	7.91388	Complications of diabetes nephropathy
7.77923	344.128	215.995	1.10089	2.84585	3.76153	19.2602	1.44765	73.8288	143.198	85.2242	7.40071	Complications of diabetes nephropathy
9.31903	361.273	237.931	1.19337	2.62046	4.41457	10.526	0.941499	72.8084	29.3338	387.846	7.95302	Complications of diabetes nephropathy
9.34695	298.153	2270.95	1.03904	2.99894	4.67287	15.9033	1.20699	88.3469	206.902	308.847	7.36475	Complications of diabetes nephropathy
7.48853	286.143	156.549	1.38582	2.55564	4.80856	9.24958	1.42725	201.842	63.1798	148.599	7.31235	Complications of diabetes nephropathy
9.90686	308.106	1093.45	1.23375	2.55884	4.58105	18.3564	1.49839	107.86	423.502	2250.38	6.99114	Complications of diabetes nephropathy
8.37017	335.645	1395.26	1.19044	2.24812	3.97409	11.4077	2.03812	130.199	473.72	63.1726	7.76989	Complications of diabetes nephropathy
8.57151	331.727	231.26	1.15552	3.0226	3.98404	17.4666	1.12128	73.5985	120.678	268.934	7.39947	Complications of diabetes nephropathy
10.3896	332.528	335.809	1.18096	3.0207	4.62306	13.651	1.79799	134.993	512.58	626.556	6.67681	Complications of diabetes nephropathy
7.29152	291.054	103.68	1.44915	2.59298	4.95828	8.9885	1.10694	251.714	37.7709	207.538	7.01826	Complications of diabetes nephropathy
8.43837	334.32	1377.43	1.19603	2.30837	3.97637	11.5867	1.97786	128.261	467.022	71.6561	7.85029	Complications of diabetes nephropathy
7.89757	284.432	229.228	1.27625	2.61875	4.5175	11.4616	1.8047	126.086	111.547	71.1913	7.62448	Complications of diabetes nephropathy
9.05028	350.651	235.533	1.17976	2.76504	4.25978	13.0214	1.00614	73.0925	62.1748	345.093	7.754	Complications of diabetes nephropathy
8.67677	331.491	1336.13	1.21437	2.54677	4.05661	12.5197	1.728	119.291	439.101	116.239	8.03367	Complications of diabetes nephropathy
8.05615	287.087	226.221	1.28397	2.60808	4.60754	11.2516	1.80549	131.051	107.527	63.0752	7.63644	Complications of diabetes nephropathy
9.70087	300.165	3031.89	1.29174	3.02697	5.00703	14.7766	1.49518	106.833	699.543	1064.91	7.44019	Complications of diabetes nephropathy
9.47351	350.979	189.429	1.18181	3.08585	4.53956	20.4282	1.33805	122.47	141.815	45.6492	7.19464	Complications of diabetes nephropathy
7.41528	331.703	431.518	1.01191	2.84	4.91458	11.2991	1.01191	105.116	111.089	42.9563	7.87981	Complications of diabetes nephropathy
7.98792	294.577	162.179	1.15004	1.85467	4.53817	9.92672	1.04829	67.6383	40.1046	31.0824	9.01696	Complications of diabetes nephropathy
8.06845	359.924	111.635	0.804568	3.03272	4.77602	9.14606	1.46934	81.8963	24.892	25.181	8.06698	Complications of diabetes nephropathy
9.77601	374.916	924.477	1.106	2.44215	3.08052	15.7042	0.994578	62.7862	144.27	172.128	8.47275	Complications of diabetes nephropathy
8.29717	284.596	2048.05	1.17366	2.49155	4.38732	12.9383	1.20943	76.8257	405.409	615.806	7.36604	Complications of diabetes nephropathy
6.91797	307.653	268.444	1.33542	2.91017	4.24949	15.1593	0.971525	76.7232	24.5339	85.3729	7.59153	Complications of diabetes nephropathy
7.98053	324.111	166.304	1.07785	2.89266	4.28183	14.6943	2.32027	103.408	13.0052	21.938	8.0967	Complications of diabetes nephropathy
11.3747	343.683	379.133	1.20479	2.8724	5.03089	9.61242	1.9966	158.708	632.293	810.014	6.59736	Complications of diabetes nephropathy
7.6154	333.927	397.573	1.29211	2.59403	4.25762	13.9621	1.21929	95.9408	1344.71	125.41	7.56745	Complications of diabetes nephropathy
7.32569	297.914	3375.7	1.21253	3.70032	4.81381	8.79768	1.02281	83.2279	479.444	860.118	7.54943	Complications of diabetes nephropathy
9.71553	351.29	937.147	1.02713	2.74307	3.25615	17.6614	1.04727	56.9804	84.6285	51.709	8.64504	Complications of diabetes nephropathy
10.5662	325.337	3228.47	1.15357	3.20878	4.6226	13.7228	1.09303	74.6272	988.385	1354.36	7.82249	Complications of diabetes nephropathy
9.22031	382.632	1078.78	1.0671	3.03209	4.59685	8.37565	1.76892	163.753	310.529	231.099	7.77706	Complications of diabetes nephropathy
7.93494	287.288	203.547	1.23564	2.27821	4.5767	10.1853	1.53939	106.171	78.7003	50.933	8.2064	Complications of diabetes nephropathy
7.91383	318.302	147.649	1.09065	2.92376	4.25412	14.3824	1.95773	96.4744	19.3148	27.0144	8.14359	Complications of diabetes nephropathy
7.8502	385.96	184.037	0.965647	2.45807	4.25519	12.2305	1.67585	76.7086	59.1277	7.3161	7.97	Complications of diabetes nephropathy
8.49569	349.931	1640.32	1.2136	3.07883	4.82379	13.7592	1.07721	88.6346	319.467	405.031	6.85478	Complications of diabetes nephropathy
7.27639	363.814	587.543	1.28	2.49218	4.97327	18.8643	1.62042	119.213	984.486	248.337	7.92703	Complications of diabetes nephropathy
9.03037	292.944	3312.1	1.22705	3.03612	4.65885	14.8703	1.32489	110.421	434.756	784.962	7.34597	Complications of diabetes nephropathy
7.20934	324.87	447.062	1.07937	2.49519	3.93163	15.7774	1.40417	68.8386	30.0964	12.1596	9.06603	Complications of diabetes nephropathy
9.06952	371.041	204.437	1.28113	2.48286	4.31095	8.89875	1.05827	81.2559	13.3496	415.985	7.94369	Complications of diabetes nephropathy
7.69963	318.697	176.356	1.15608	2.93327	4.4356	13.7497	0.966353	88.7821	1032.97	15.6551	7.3757	Complications of diabetes nephropathy
7.53544	326.162	106.038	1.47192	2.4607	4.52512	8.17153	1.23505	195.947	24.7323	301.937	7.27819	Complications of diabetes nephropathy
7.58651	316.72	124.91	1.04213	3.03117	4.69478	17.1109	1.29593	119.354	389.969	29.6877	7.60251	Complications of diabetes nephropathy
7.24059	295.086	101.065	1.41072	2.65456	4.89009	9.27169	1.09867	231.157	33.2388	192.101	7.01734	Complications of diabetes nephropathy
6.96696	304.225	249.646	1.35467	2.91952	4.30438	14.7388	1.0001	81.5308	30.0351	90.2062	7.46829	Complications of diabetes nephropathy
9.91236	302.593	3225.2	1.30989	3.1287	5.08767	14.7631	1.53443	113.227	735.346	1109.25	7.49216	Complications of diabetes nephropathy
7.34251	324.707	439.249	0.970829	2.69001	4.01917	12.5215	1.11665	97.5314	47.5675	11.6093	8.48414	Complications of diabetes nephropathy
9.2619	295.477	3289.29	1.2488	3.06042	4.77142	14.8421	1.3799	111.157	513.666	870.094	7.38435	Complications of diabetes nephropathy
9.88341	303.604	3442.51	1.29899	3.15293	5.11171	14.3855	1.61415	119.148	722.196	1056.61	7.45181	Complications of diabetes nephropathy
10.8884	305.938	2483.59	1.10414	2.61593	4.45007	5.68245	1.0691	82.772	237.39	987.526	8.04394	Complications of diabetes nephropathy
6.95151	415.438	178.409	1.2526	2.4974	3.9377	17.5769	1.5412	92.4475	17.2224	168.098	8.0237	Complications of diabetes nephropathy
9.20837	294.891	3294.56	1.24377	3.0548	4.7454	14.8487	1.36718	110.987	495.422	850.412	7.37548	Complications of diabetes nephropathy
9.83154	336.06	177.712	1.23637	3.25077	4.68681	21.3954	1.19407	124.186	166.504	49.4783	7.09868	Complications of diabetes nephropathy
7.38797	308.211	103.29	1.30784	2.85199	4.72325	11.1125	1.09589	177.283	35.4078	145.566	7.01177	Complications of diabetes nephropathy
8.26013	297.879	1997.21	1.16334	2.59121	4.49568	15.3882	1.14776	75.8022	342.166	575.539	7.0433	Complications of diabetes nephropathy
7.62942	329.778	334.617	1.29039	2.78804	5.50778	11.73	1.07215	71.9644	843.703	62.5769	7.3745	Complications of diabetes nephropathy
8.83632	292.424	1857.37	1.23971	2.58809	4.51882	7.41721	1.31662	87.5405	594.917	536.725	8.12043	Complications of diabetes nephropathy
9.95119	354.638	483.399	1.23637	2.66293	4.81107	13.1944	1.92698	153.081	880.632	641.115	7.14134	Complications of diabetes nephropathy
8.80157	314.548	265.969	1.14254	3.25976	3.96565	20.1611	1.47782	96.7653	319.603	330.822	6.80487	Complications of diabetes nephropathy
8.27037	309.208	133.326	1.36175	2.85867	4.86389	13.8093	1.16288	209.459	82.6441	152.349	7.00428	Complications of diabetes nephropathy
8.50833	349.904	723.55	1.19075	3.45771	3.95579	17.1768	1.19096	66.131	77.5964	61.6874	8.1185	Complications of diabetes nephropathy
6.84562	364.789	139.762	1.34618	2.52016	4.33832	14.28	1.40161	164.922	23.9882	168.784	7.58908	Complications of diabetes nephropathy
7.20366	291.798	100.508	1.4365	2.60509	4.93189	8.81045	1.09936	244.655	32.6954	203.761	7.01873	Complications of diabetes nephropathy
7.99735	312.534	244.952	1.29669	2.74368	4.26277	9.61612	0.922713	73.8039	1380.01	45.4225	7.2157	Complications of diabetes nephropathy
7.35251	297.491	3376.22	1.21063	3.67756	4.79701	8.98492	1.02606	83.9736	469.608	848.688	7.53914	Complications of diabetes nephropathy
8.82793	352.707	1578.78	1.21082	3.05301	5.02988	17.0366	1.06863	85.5505	363.839	335.15	6.90338	Complications of diabetes nephropathy
7.99855	319.362	160.072	1.07678	2.91452	4.28493	14.4748	2.22114	101.367	14.9402	20.357	8.11432	Complications of diabetes nephropathy
7.83586	300.203	138.762	1.15308	2.19528	4.40435	11.1462	0.923603	68.9703	40.4391	40.0113	8.79495	Complications of diabetes nephropathy
7.74611	316.204	123.055	1.11809	2.94206	4.19313	14.1994	1.43627	86.7892	27.9754	40.1944	8.20153	Complications of diabetes nephropathy
7.70017	315.059	553.923	1.10001	2.58504	4.12507	17.4531	1.35248	69.4103	26.191	10.7279	8.89992	Complications of diabetes nephropathy
9.41667	372.973	3244.6	1.11479	3.78398	6.71678	8.13059	1.41728	164.655	36.5102	6.9551	6.98176	Complications of diabetes nephropathy
10.6754	306.298	2806.28	1.19127	2.84157	4.7421	8.95702	1.26743	96.0623	453.984	1072.58	7.87279	Complications of diabetes nephropathy
9.55714	303.206	3986.93	1.24879	3.18382	5.04414	13.5148	1.7435	132.47	603.162	836.339	7.31281	Complications of diabetes nephropathy
9.61955	387.709	981.815	1.06559	3.42142	4.7921	8.86938	1.45453	159.793	252.709	308.014	7.96919	Complications of diabetes nephropathy
9.84033	327.848	2097.71	1.04202	3.31752	4.99645	16.892	1.17577	95.7566	194.596	133.122	7.33417	Complications of diabetes nephropathy
7.56643	323.246	119.511	0.990984	3.25581	4.45275	20.6711	1.13822	105.319	426.599	50.8946	7.40365	Complications of diabetes nephropathy
8.83369	342.793	788.542	1.11899	3.34934	3.8119	17.937	1.16669	61.6744	60.6534	20.578	8.32353	Complications of diabetes nephropathy
9.06457	313.692	823.408	1.22772	2.84217	4.41564	20.0163	1.12486	73.3981	63.633	93.4732	8.13439	Complications of diabetes nephropathy
8.46869	298.65	217.292	1.26802	2.76154	4.62747	13.6073	1.68791	132.137	118.959	61.6622	7.49494	Complications of diabetes nephropathy
7.74424	368.624	197.105	1.09451	2.15918	4.08019	13.2317	1.50188	72.0992	67.0543	11.4737	8.18759	Complications of diabetes nephropathy
7.92911	296.753	153.123	1.15122	1.98639	4.48642	10.3983	1.00007	68.1534	40.234	34.5354	8.9311	Complications of diabetes nephropathy
9.27365	314.064	867.768	1.14383	3.03851	4.79103	18.6143	1.26178	98.6059	63.9792	90.2085	8.12579	Complications of diabetes nephropathy
8.82702	293.695	1837.17	1.23766	2.56359	4.49327	7.59149	1.3547	89.4927	594.394	514.366	8.12359	Complications of diabetes nephropathy
10.0274	306.898	2261.83	1.0206	3.23819	4.8491	14.2699	1.26149	98.0954	228.345	151.351	7.7524	Complications of diabetes nephropathy
7.68799	386.489	205.263	1.07978	2.25486	3.96754	14.1093	1.63619	73.9464	72.7401	6.61782	7.97288	Complications of diabetes nephropathy
8.62514	301.683	3293.82	1.27018	3.46381	5.01048	11.4173	1.28601	96.9911	645.581	1027.44	7.54985	Complications of diabetes nephropathy
9.1238	337.296	1388.5	1.24143	3.16523	4.6524	16.1643	1.01762	88.9275	358.957	291.882	7.77568	Complications of diabetes nephropathy
7.08059	412.907	181.544	1.24988	2.50012	3.96624	17.1498	1.50859	91.4257	17.0213	180.527	8.02506	Complications of diabetes nephropathy
9.30928	322.145	871.238	1.13152	3.07543	4.80463	17.6025	1.29158	105.701	77.3367	110.398	8.09534	Complications of diabetes nephropathy
11.1602	312.223	2642.02	1.10734	2.71446	4.4802	6.69165	1.06918	81.7808	385.668	1097.04	8.08226	Complications of diabetes nephropathy
11.55	347.698	393.968	1.21384	2.84512	5.0899	8.71719	2.06658	161.167	637.503	1073.03	6.6037	Complications of diabetes nephropathy
9.76755	344.909	186.688	1.19851	3.22452	4.63458	21.4657	1.29183	130.536	152.916	52.0872	7.06752	Complications of diabetes nephropathy
7.68395	360.856	498.454	1.29249	2.80461	6.17385	13.7531	1.23212	74.5098	229.152	159.015	7.58245	Complications of diabetes nephropathy
7.76863	399.417	198.257	1.2354	2.5146	4.11833	14.8733	1.33477	85.9794	15.9494	246.778	8.0323	Complications of diabetes nephropathy
7.11845	405.85	187.286	1.17359	2.36999	3.908	16.5126	1.6252	84.6882	44.811	72.8665	7.996	Complications of diabetes nephropathy
8.67179	375.987	726.778	1.2643	3.06951	3.70653	15.0642	1.12149	71.7782	143.725	193.262	7.97139	Complications of diabetes nephropathy
8.26525	337.192	1466.26	1.19646	2.4238	4.05551	10.5522	1.85113	123.256	425.44	158.21	7.57897	Complications of diabetes nephropathy
9.03595	344.008	275.951	1.23524	3.14689	5.4898	19.2228	1.26721	113.59	186.944	77.3974	7.17474	Complications of diabetes nephropathy
8.51798	351.444	723.74	1.19509	3.43479	3.94108	17.0521	1.18686	66.4643	81.4996	69.4537	8.10982	Complications of diabetes nephropathy
7.5214	354.954	465.883	1.28581	2.82354	6.55684	13.8744	1.25772	74.0767	231.595	135.161	7.54905	Complications of diabetes nephropathy
8.07505	383.266	154.825	0.814577	2.74616	4.64516	9.76064	1.74963	81.2512	39.3481	8.55277	7.97	Complications of diabetes nephropathy
6.65661	305.892	149.916	1.13059	2.50918	4.32551	6.02728	2.17933	97.6391	6.09943	11.6008	8.00567	Complications of diabetes nephropathy
7.62285	322.262	146.143	1.08717	3.0258	4.53404	15.7126	1.0077	97.6023	853.602	16.1316	7.44067	Complications of diabetes nephropathy
7.69503	395.591	140.03	0.871647	2.85289	4.63034	11.3104	1.75733	89.4811	17.7891	55.0833	7.98817	Complications of diabetes nephropathy
7.8291	317.525	132.263	1.11671	2.63784	4.44568	12.7396	1.07219	65.1788	40.0445	39.8814	7.89927	Complications of diabetes nephropathy
7.23643	288.246	111.794	1.44453	2.55909	4.93633	8.56927	1.16825	245.465	38.6611	200.669	7.08097	Complications of diabetes nephropathy
7.78235	295.474	190.311	1.19697	2.73058	4.63557	12.8936	1.64206	126.405	210.822	50.8793	7.65717	Complications of diabetes nephropathy
10.5269	305.725	2898.8	1.22044	2.9092	4.83226	10.2697	1.33372	100.03	526.053	1089.86	7.79058	Complications of diabetes nephropathy
7.64193	305.459	339.088	1.07586	2.70924	4.31996	10.2612	1.32836	123.826	79.4244	35.892	7.87669	Complications of diabetes nephropathy
9.71932	336.081	177.208	1.23238	3.25196	4.72417	20.9454	1.24568	146.911	149.068	70.6539	6.98358	Complications of diabetes nephropathy
8.49522	377.97	152.117	1.40359	2.38151	4.04069	8.278	1.28208	94.2156	13.3791	427.01	7.78322	Complications of diabetes nephropathy
8.44301	315.923	1862.2	1.17858	2.74107	4.67348	15.9343	1.12236	78.9569	349.288	497.396	6.98996	Complications of diabetes nephropathy
10.3671	321.865	4056.23	1.11581	3.1535	4.63652	13.4771	1.44864	106.46	803.573	1011.28	7.54345	Complications of diabetes nephropathy
8.45362	338.887	1430.26	1.19407	2.39689	4.17185	12.4564	1.85851	121.899	453.358	113.847	7.60479	Complications of diabetes nephropathy
7.34565	350.646	385.646	1.12842	2.75585	4.49752	20.139	1.44142	125.995	902.932	167.544	7.84033	Complications of diabetes nephropathy
9.33265	295.396	884.911	1.15368	2.80525	4.44155	21.6284	1.12	69.0782	27.8102	23.9429	8.34106	Complications of diabetes nephropathy
7.77857	332.275	121.437	1.08538	3.18681	4.35382	14.8968	1.38116	72.5881	33.7146	40.1214	7.25419	Complications of diabetes nephropathy
11.4483	347.467	378.698	1.20934	2.82079	5.07827	8.76842	1.96515	157.848	615.72	820.862	6.67737	Complications of diabetes nephropathy
8.30716	377.558	124.979	0.669262	3.05312	5.03469	7.41167	1.85385	87.0053	17.5707	10.2302	7.97596	Complications of diabetes nephropathy
7.03436	336.939	172.037	1.11104	2.40141	4.1897	8.99077	1.98628	88.7156	31.4506	9.01842	7.98862	Complications of diabetes nephropathy
9.06489	346.475	3123	1.13042	3.52428	5.98283	10.3758	1.26704	143.794	70.3533	172.399	7.07296	Complications of diabetes nephropathy
10.1233	308.14	2294.61	1.00274	3.29178	4.87589	14.8284	1.25673	98.963	198.069	119.963	7.72084	Complications of diabetes nephropathy
8.17505	339.042	1537.91	1.20261	2.60832	4.15597	9.85922	1.65226	115.682	377.111	254.573	7.37806	Complications of diabetes nephropathy
8.65745	316.685	3251.66	1.13975	3.25058	5.16173	12.5654	1.20173	126.644	110.777	320.589	7.13827	Complications of diabetes nephropathy
8.1236	340.096	1578.77	1.20612	2.71354	4.21326	9.46405	1.53885	111.363	349.551	309.525	7.26348	Complications of diabetes nephropathy
9.04282	293.08	3310.88	1.22822	3.03742	4.6649	14.8688	1.32785	110.46	438.999	789.539	7.34804	Complications of diabetes nephropathy
9.4788	324.164	159.655	1.30356	3.0744	4.65322	19.3965	1.02609	93.8582	181.647	31.5388	7.40103	Complications of diabetes nephropathy
8.29084	309.588	133.945	1.35992	2.86423	4.86192	13.9101	1.16405	208.576	83.5826	151.195	7.00399	Complications of diabetes nephropathy
8.48838	326.825	1584.95	1.21698	2.92441	4.51256	11.8092	1.11116	100.54	327.067	633.287	6.84023	Complications of diabetes nephropathy
9.02106	290.735	1745.12	1.2346	2.55659	4.54881	9.8265	1.29119	92.4045	587.009	598.388	7.91852	Complications of diabetes nephropathy
8.31187	300.693	67.0427	0.97891	3.04662	4.39253	14.122	1.78226	81.9809	21.1408	24.6522	6.57661	Complications of diabetes nephropathy
8.49915	334.041	126.672	1.05703	3.25528	4.71765	20.6739	1.15998	123.776	358.236	33.3159	7.32712	Complications of diabetes nephropathy
7.55913	313.865	95.6363	1.14869	2.96246	4.12514	13.9954	0.854917	75.9917	37.6306	54.888	8.26612	Complications of diabetes nephropathy
8.78836	329.427	2534.2	1.13546	3.12413	5.581	11.5263	1.25241	116.625	185.299	335.122	7.04637	Complications of diabetes nephropathy
6.66797	307.962	152.678	1.12866	2.49301	4.32005	6.0913	2.19414	97.481	7.24732	10.5157	7.99919	Complications of diabetes nephropathy
8.59923	364.408	725.345	1.23165	3.24184	3.81718	16.002	1.15233	69.2713	114.369	134.853	8.0367	Complications of diabetes nephropathy
9.37916	299.486	1341.17	1.21224	2.60222	4.62628	17.9356	1.14433	110.367	462.783	799.829	6.88762	Complications of diabetes nephropathy
11.1596	312.101	2638.34	1.10713	2.71198	4.4796	6.63744	1.06891	81.8358	381.042	1094.73	8.08367	Complications of diabetes nephropathy
7.23853	297.963	243.812	1.33584	2.81197	4.39043	13.4643	1.24748	95.8246	51.3305	82.4651	7.53282	Complications of diabetes nephropathy
8.33248	384.403	628.404	1.31914	2.7291	4.64581	13.2689	1.12995	76.2378	219.407	254.189	7.71571	Complications of diabetes nephropathy
10.2989	356.912	1035.46	0.966361	2.34198	2.88848	17.4791	0.968269	53.875	100.49	72.3043	8.85774	Complications of diabetes nephropathy
7.59662	332.414	348.155	1.28903	2.79487	5.68958	12.0259	1.09949	72.1927	763.474	69.3944	7.39364	Complications of diabetes nephropathy
7.78243	338.979	217.068	1.17777	2.38433	4.25797	12.3587	1.72708	99.9801	87.6483	33.0249	7.83964	Complications of diabetes nephropathy
7.21231	407.378	153.185	1.04285	2.69292	4.29075	14.5856	1.7012	92.0154	17.7807	89.9825	8.0022	Complications of diabetes nephropathy
8.6431	340.957	756.426	1.13884	3.48037	3.932	17.9965	1.1925	62.6889	55.4719	13.85	8.25405	Complications of diabetes nephropathy
8.16651	290.18	223.832	1.2797	2.64914	4.61287	11.8818	1.77404	131.342	110.585	62.6972	7.59859	Complications of diabetes nephropathy
8.87903	292.122	2212.59	1.08068	2.7967	4.54796	15.5306	1.19311	82.603	255.32	434.598	7.26165	Complications of diabetes nephropathy
8.79206	290.337	3335.59	1.20467	3.0111	4.54299	14.8993	1.26828	109.662	353.542	697.343	7.30647	Complications of diabetes nephropathy
7.5666	319.214	88.9609	1.11293	2.97831	4.18952	13.2878	0.749826	73.3105	39.0404	55.6667	8.26047	Complications of diabetes nephropathy
7.11964	405.812	187.326	1.17339	2.36971	3.90811	16.5075	1.62519	84.664	44.8729	72.7259	7.99594	Complications of diabetes nephropathy
7.06149	302.238	154.728	1.13624	2.29706	4.39557	7.13135	1.84783	88.6181	16.2339	16.9773	8.31846	Complications of diabetes nephropathy
7.67048	302.942	326.976	1.09955	2.69162	4.35095	10.2721	1.38607	124.58	82.0547	38.9584	7.85604	Complications of diabetes nephropathy
10.5246	306.754	2651.3	1.11884	2.81209	4.52593	5.3539	1.05215	83.1226	273.976	1000.72	8.04523	Complications of diabetes nephropathy
8.70424	320.106	3236.88	1.13868	3.28201	5.25603	12.3139	1.20923	128.614	106.134	303.568	7.13077	Complications of diabetes nephropathy
8.81881	353.074	1583.38	1.20995	3.04787	5.03717	17.045	1.07257	85.5787	364.261	335.585	6.88236	Complications of diabetes nephropathy
6.77697	316.582	158.437	1.12342	2.46576	4.28127	6.95388	2.1323	94.8733	14.4477	10.0703	7.99605	Complications of diabetes nephropathy
10.3034	361.81	1034.13	0.963381	2.39888	3.02749	16.5582	1.01494	64.3656	112.117	95.7321	8.78619	Complications of diabetes nephropathy
11.0866	365.966	456.096	1.25833	2.90444	4.74144	8.56891	2.37426	129.655	395.05	3653.4	6.87801	Complications of diabetes nephropathy
9.67832	408.422	905.871	1.00467	3.45901	4.92939	6.87383	1.6023	180.092	219.966	326.185	7.77069	Complications of diabetes nephropathy
7.56171	285.532	169.542	1.36878	2.55463	4.77146	9.44708	1.50244	189.178	70.2979	133.483	7.37952	Complications of diabetes nephropathy
7.80862	334.207	110.567	1.11127	3.2419	4.38899	15.1931	1.07253	63.2694	51.8966	44.5151	7.05317	Complications of diabetes nephropathy
10.8755	307.07	2681.56	1.15195	2.75042	4.62056	7.18755	1.17806	90.7146	356.836	1049.29	7.98361	Complications of diabetes nephropathy
7.77518	298.819	279.517	1.2876	2.61961	5.1497	11.229	1.71317	116.972	134.531	75.8043	7.64919	Complications of diabetes nephropathy
7.60499	331.741	344.698	1.28937	2.79313	5.64317	11.9504	1.09251	72.1344	783.958	67.6538	7.38875	Complications of diabetes nephropathy
6.80895	338.512	228.542	1.33205	2.82144	4.16262	16.1173	1.12564	82.4408	22.2588	104.096	7.60931	Complications of diabetes nephropathy
11.2431	329.197	3156.28	1.13751	3.06132	4.56314	14.2547	1.10688	74.1046	1031.11	1419.5	7.88621	Complications of diabetes nephropathy
9.07179	357.519	240.902	1.22364	2.6091	4.45897	10.1654	0.912955	73.3806	14.9064	361.953	7.96136	Complications of diabetes nephropathy
7.92344	296.963	152.25	1.15133	1.99909	4.48143	10.4438	0.995422	68.2031	40.2464	34.8683	8.92282	Complications of diabetes nephropathy
7.78192	393.469	137.663	0.840829	2.88168	4.69147	10.7208	1.76743	89.0249	17.7906	48.801	7.98564	Complications of diabetes nephropathy
7.51867	319.005	516.003	1.08867	2.54533	4.04756	16.8282	1.378	69.0851	27.7442	10.2562	8.98311	Complications of diabetes nephropathy
7.14828	303.141	128.115	1.07241	2.64522	4.37757	7.9582	2.22753	95.1905	7.15269	10.2494	7.45667	Complications of diabetes nephropathy
10.3881	311.573	2400.8	0.946399	3.44892	4.9508	16.7327	1.23787	101.127	99.1713	29.0467	7.59415	Complications of diabetes nephropathy
9.04705	291.086	837.149	1.18602	2.99561	4.64971	21.8324	1.15929	70.8985	18.6609	13.4356	8.23203	Complications of diabetes nephropathy
9.1342	307.004	1408.21	1.21354	2.69082	4.595	16.2509	1.13521	107.665	425.462	754.031	6.87459	Complications of diabetes nephropathy
8.26014	381.776	613.91	1.31617	2.73752	4.81624	13.3229	1.14135	76.045	220.494	243.574	7.70085	Complications of diabetes nephropathy
7.24655	288.161	113.591	1.44217	2.55895	4.9312	8.59659	1.17865	243.713	39.6457	198.578	7.09026	Complications of diabetes nephropathy
8.16421	330.452	1771.65	1.22525	2.98557	4.46101	7.77133	1.1504	92.4765	334.936	529.607	7.15925	Complications of diabetes nephropathy
7.034	320.947	243.07	1.30896	2.82058	4.22167	14.9177	1.05578	76.7126	33.1324	76.7199	7.54479	Complications of diabetes nephropathy
8.84067	344.694	295.008	1.24052	3.1107	5.65492	18.6045	1.26872	108.886	192.46	81.7621	7.21546	Complications of diabetes nephropathy
9.08124	346.65	1715.44	1.16699	3.11849	5.02885	17.017	1.09708	88.0962	320.605	284.287	6.99628	Complications of diabetes nephropathy
7.23512	288.257	111.561	1.44484	2.55911	4.93699	8.56573	1.1669	245.692	38.5335	200.94	7.07977	Complications of diabetes nephropathy
7.58327	300.908	108.358	1.02313	2.76951	4.41829	9.7453	2.24253	92.6577	8.65265	9.92371	6.99168	Complications of diabetes nephropathy
7.38459	355.325	546.764	1.28466	2.45629	4.28367	18.0309	1.53943	120.078	1285.37	229.911	7.87643	Complications of diabetes nephropathy
9.3993	296.98	3275.75	1.2617	3.07484	4.83822	14.8254	1.41254	111.595	560.492	920.612	7.40712	Complications of diabetes nephropathy
8.09919	392.935	206.287	1.22844	2.52156	4.1914	13.7795	1.25126	83.3628	15.4344	278.608	8.03578	Complications of diabetes nephropathy
9.00898	294.101	3043.81	1.07543	3.13821	4.51212	15.6163	1.16906	105.75	132.642	315.149	7.35204	Complications of diabetes nephropathy
9.33315	327.559	873.563	1.12328	3.10017	4.81375	16.9246	1.31154	110.454	86.2862	123.925	8.07495	Complications of diabetes nephropathy
7.96714	300.536	199.171	1.18449	2.72265	4.45613	12.3551	2.08979	117.749	59.8458	41.3046	7.88663	Complications of diabetes nephropathy
7.72728	331.113	565.284	1.10742	2.95401	3.97821	16.7397	1.33684	66.5625	38.4705	8.31576	8.72915	Complications of diabetes nephropathy
8.24631	364.421	134.356	0.760535	3.02052	4.86735	9.03067	1.96685	90.8214	16.4841	11.7949	8.00421	Complications of diabetes nephropathy
7.6931	315.216	163.526	1.04482	3.31597	4.0886	22.0518	1.20155	92.393	334.721	95.3089	7.18516	Complications of diabetes nephropathy
8.46135	301.901	153.941	1.24096	2.28414	4.57308	13.0151	0.971442	66.0695	104.815	23.8649	8.47423	Complications of diabetes nephropathy
7.51004	343.695	465.678	1.28871	2.53115	4.26951	15.8195	1.36543	106.959	1317.63	173.115	7.7085	Complications of diabetes nephropathy
7.90956	300.903	5026.7	1.1206	3.4856	4.82409	9.41428	1.7679	143.835	292.85	347.723	7.09302	Complications of diabetes nephropathy
8.74387	352.697	3112.37	1.15374	3.8165	6.21836	7.97387	1.22864	135.057	191.561	309.992	7.19909	Complications of diabetes nephropathy
7.89699	284.847	229.138	1.27294	2.6353	4.49764	11.7268	1.7938	124.99	113.556	73.016	7.60871	Complications of diabetes nephropathy
7.88823	291.065	227.795	1.22328	2.88358	4.19971	15.7051	1.63023	108.545	143.7	100.394	7.37212	Complications of diabetes nephropathy
8.61105	325.499	754.589	1.16733	3.44407	4.22616	19.1229	1.2029	65.7786	41.1337	8.58351	8.19466	Complications of diabetes nephropathy
7.77533	345.853	215.608	1.10007	2.82203	3.76933	19.0573	1.45442	73.8069	140.482	82.1245	7.42309	Complications of diabetes nephropathy
7.79893	365.497	192.936	1.0767	2.46133	4.07232	14.2387	1.86115	83.3423	53.8496	9.92134	8.01295	Complications of diabetes nephropathy
9.04645	311.843	147.317	1.35342	2.93315	4.55104	17.855	0.888513	64.5642	197.268	23.3179	7.64563	Complications of diabetes nephropathy
8.20254	284.088	3392.79	1.15053	2.95633	4.26467	14.9179	1.1291	107.603	157.905	486.508	7.21286	Complications of diabetes nephropathy
7.49041	339.495	389.656	1.24395	2.96619	6.14415	16.2333	1.28225	73.8442	227.564	124.084	7.37579	Complications of diabetes nephropathy
10.2309	330.731	328.828	1.17712	3.0446	4.55735	14.3017	1.76598	131.172	493.29	596.995	6.68961	Complications of diabetes nephropathy
8.06562	304.38	72.573	1.03317	3.02366	4.30488	14.0615	1.44001	78.9903	27.1511	35.3393	7.08999	Complications of diabetes nephropathy
7.39867	324.343	432.67	0.925361	2.78629	4.06464	11.0184	0.977575	110.819	55.4842	12.5855	8.19261	Complications of diabetes nephropathy
9.63477	291.641	1271.22	1.21088	2.50976	4.65891	19.6936	1.15385	113.187	501.726	847.618	6.90121	Complications of diabetes nephropathy
8.51765	351.392	723.734	1.19494	3.43557	3.94158	17.0563	1.187	66.4529	81.3669	69.1896	8.11011	Complications of diabetes nephropathy
9.85313	338.686	187.037	1.20499	3.32445	4.63767	22.2802	1.26167	132.653	163.111	62.131	6.97443	Complications of diabetes nephropathy
8.09723	294.631	146.18	1.11058	2.04395	4.53685	10.588	1.24395	70.5703	35.7321	27.5146	8.51698	Complications of diabetes nephropathy
7.4053	347.454	426.575	1.27174	2.86892	6.71909	14.4964	1.28052	73.733	232.309	116.627	7.48695	Complications of diabetes nephropathy
9.79799	288.794	1220.2	1.20617	2.46861	4.68493	20.5739	1.16821	116.223	521.303	868.434	6.92569	Complications of diabetes nephropathy
8.13212	366.896	118.454	0.783337	3.12364	4.85787	9.47613	1.60575	79.2362	24.5275	21.1549	7.67605	Complications of diabetes nephropathy
8.20728	284.013	3392.89	1.15019	2.95231	4.2617	14.951	1.12967	107.734	156.166	484.488	7.21104	Complications of diabetes nephropathy
8.17444	289.425	2060.47	1.1562	2.521	4.41237	15.1323	1.15966	74.3241	338.829	612.152	7.06829	Complications of diabetes nephropathy
8.20128	354.699	141.296	0.828081	2.9964	4.74352	10.2288	2.05048	93.6455	15.68	12.9528	8.02512	Complications of diabetes nephropathy
9.06716	398.146	701.891	1.32926	2.68404	3.58795	12.5464	1.13178	84.7188	248.677	371.742	7.71757	Complications of diabetes nephropathy
9.79788	286.763	1225.92	1.21032	2.45435	4.67799	20.801	1.15899	114.888	525.986	875.187	6.9189	Complications of diabetes nephropathy
6.91518	305.419	250.759	1.35825	2.94003	4.28798	14.9818	0.952938	78.8054	25.9747	91.6822	7.45598	Complications of diabetes nephropathy
9.9813	346.747	2699.8	1.03167	3.65824	5.95285	12.278	1.29093	133.044	57.8495	8.26863	7.29936	Complications of diabetes nephropathy
6.92819	328.542	166.427	1.11614	2.42795	4.22747	8.15057	2.04651	91.2557	24.437	9.45231	7.99169	Complications of diabetes nephropathy
8.9239	347.708	1517.06	1.22075	3.08941	4.90744	16.7537	1.05209	86.6459	362.256	321.115	7.18633	Complications of diabetes nephropathy
9.26614	337.529	156.984	1.1368	3.28903	4.70845	21.4593	1.21214	130.197	255.156	45.416	7.14611	Complications of diabetes nephropathy
9.46727	348.898	895.311	1.05299	2.91375	3.41261	17.739	1.08089	58.3019	77.8789	42.9448	8.55453	Complications of diabetes nephropathy
10.9358	371.912	476.319	1.27281	2.92374	4.62802	8.52065	2.47441	119.397	316.133	4493.29	6.9673	Complications of diabetes nephropathy
9.46457	317.044	1213.31	1.26031	3.13764	4.36134	16.2346	1.00067	95.7813	382.245	352.702	8.31882	Complications of diabetes nephropathy
8.30539	298.072	5492.85	1.07846	3.22822	4.68131	11.21	2.00441	167.246	155.393	105.36	6.87613	Complications of diabetes nephropathy
10.0302	306.703	3129.51	1.32032	3.13552	5.10927	14.5445	1.60193	112.46	747.461	1362.06	7.50392	Complications of diabetes nephropathy
6.94061	329.524	167.083	1.11555	2.42485	4.22305	8.24886	2.03946	90.9585	25.2576	9.40155	7.99133	Complications of diabetes nephropathy
8.99512	350.958	211.349	1.25187	2.552	4.58576	9.12645	0.947906	109.437	17.0947	369.918	7.84451	Complications of diabetes nephropathy
8.85116	315.109	268.15	1.14374	3.2523	3.98618	19.9578	1.48781	97.9591	325.629	340.057	6.80087	Complications of diabetes nephropathy
8.99677	313.451	205.863	1.24761	2.95798	4.65298	16.6227	1.53739	133.528	133.592	59.8534	7.31381	Complications of diabetes nephropathy
7.41536	331.658	431.503	1.01125	2.84	4.90976	11.2925	1.01125	105.193	110.789	42.7817	7.88069	Complications of diabetes nephropathy
9.46734	342.786	1140.61	1.2073	3.31644	4.45094	13.3622	1.11862	112.85	323.208	268.828	8.39958	Complications of diabetes nephropathy
7.99199	319.279	159.11	1.07786	2.91524	4.28254	14.4676	2.20073	100.988	15.279	20.8727	8.11659	Complications of diabetes nephropathy
9.05737	373.326	814.124	1.08098	3.54592	4.49957	12.4938	1.41262	121.926	133.977	164.465	7.9775	Complications of diabetes nephropathy
8.20306	383.185	126.186	0.691471	3.02125	4.98774	7.86339	1.8164	86.8139	17.798	18.354	7.9734	Complications of diabetes nephropathy
9.53118	307.397	915.993	1.11625	2.70761	4.13399	20.8228	1.08908	66.0774	42.1763	33.7053	8.44521	Complications of diabetes nephropathy
7.60353	285.183	176.967	1.35904	2.55406	4.75026	9.55995	1.54541	181.941	74.3657	124.844	7.4179	Complications of diabetes nephropathy
7.80708	320.677	128.123	1.11215	2.74569	4.43277	13.1269	1.07523	64.8446	40.0369	41.1028	7.74585	Complications of diabetes nephropathy
7.95848	343.915	592.893	1.21451	3.26567	5.34558	16.2066	1.24726	68.2809	133.431	55.6183	7.88018	Complications of diabetes nephropathy
9.66989	366.276	238.612	1.36361	2.54924	4.42327	8.24174	1.71084	130.683	304.574	622.26	7.17798	Complications of diabetes nephropathy
7.59652	332.422	348.196	1.28902	2.79489	5.69013	12.0268	1.09957	72.1934	763.231	69.415	7.3937	Complications of diabetes nephropathy
8.76346	339.739	1321.35	1.1436	2.24412	3.7281	12.5267	1.8381	115.544	400.743	60.5222	8.00989	Complications of diabetes nephropathy
9.97518	334.237	985.503	1.03255	2.48926	3.44616	19.0214	1.01993	59.3665	74.304	55.5374	8.67813	Complications of diabetes nephropathy
7.4713	320.5	411.479	0.934269	2.81452	4.13481	10.1958	0.983475	119.32	63.7047	17.5656	8.00012	Complications of diabetes nephropathy
7.76419	300.761	3254.69	1.20334	3.62896	4.82169	7.61437	1.01694	80.7565	477.982	920.889	7.66497	Complications of diabetes nephropathy
8.4452	339.05	723.077	1.15946	3.61642	4.05672	18.0584	1.2193	63.7423	50.0915	6.86374	8.1819	Complications of diabetes nephropathy
8.55192	286.785	3290.7	1.14417	2.91266	4.28334	13.789	1.12183	104.991	163.727	545.785	7.31736	Complications of diabetes nephropathy
8.21103	314.574	82.1851	0.989902	3.1699	4.44903	14.5885	1.71693	75.3951	25.4594	27.0572	6.3836	Complications of diabetes nephropathy
8.61403	348.171	3134.63	1.15939	3.81424	6.10433	7.98121	1.21001	130.39	219.392	360.701	7.2324	Complications of diabetes nephropathy
8.63486	351.299	1616.1	1.21206	3.06646	4.91657	15.1757	1.07411	87.2723	338.565	375.541	6.8656	Complications of diabetes nephropathy
10.2298	349.631	1025.37	0.984541	2.36402	3.05166	17.9882	0.980273	55.5175	92.7306	68.0591	8.81171	Complications of diabetes nephropathy
7.82238	292.728	260.641	1.28851	2.59329	4.94183	10.9004	1.76491	122.14	122.683	71.193	7.66462	Complications of diabetes nephropathy
7.40871	306.853	89.1834	1.23621	2.86585	4.321	12.5152	0.756852	118.985	38.9138	99.4577	7.96739	Complications of diabetes nephropathy
9.73905	376.018	916.801	1.11524	2.45115	3.09511	15.5931	0.996767	63.3708	146.936	178.309	8.44697	Complications of diabetes nephropathy
[truncated: 1,001 more rows]
